# Supplementary material for: Unraveling cross-reactivity of anti-glycan IgG responses in filarial nematode infections
Source: Front Immunol. 2023 Mar 6;14:1102344. doi: 10.3389/fimmu.2023.1102344 (PMC10026598; doi:10.3389/fimmu.2023.1102344)
Supplement: Supplementary file 2 [file Table_1.xlsx]

## Sheet: Feuil1
Table S1.A - Information on B. malayi infected individuals
	Sample_ID	Microfilaremia1	IgG1	IgG2	IgG3	IgG4
		Mfs/mL	µg/mL	µg/mL	µg/mL	µg/mL
Set 1	Bm1-1	1696	30	35	19	594
	Bm1-2	-2	39	76	10	1669
	Bm1-3	1	56	23	39	109
	Bm1-4	755	22	13	10	243
	Bm1-5	6	289	89	46	538
Set 2	Bm2-1	950	48.1	79	50.3	2411.6
	Bm2-2	5	9.8	0.1	0	1036.5
	Bm2-3	150	11.6	2.3	0	733.2
	Bm2-4	290	46.2	76.4	10.6	411.8
	Bm2-5	15	51.5	72.1	7.9	226.1
1Blood microfilaremia was estimated by filtration (Nuclepore) of a 1 mL nighttime sample of venous blood. Blood collection for parasitologic examination took place between 20·00 h and 23·00 h, in accordance with the periodicity of the MF in this area.
For Set #1, plasma from blood sampling from April 1990 was used in our study, and thus, microfilariaemia observed at this time-point is presented here.
For Set #2, blood sampling was carried out on two occasions, 3 months apart, before treatment with DEC. The mean of the two counts is presented. Details of the experimental procedure have been reported in ref #15 (Kurniawan, A. et al. Differential expression of IgE and IgG4 specific antibody responses in asymptomatic and chronic human filariasis. J. Immunol. 150, 3941–50)
2Data not available (no sampling done) for this individual for the particular time-point (April 1990) used in our study. However, in the original study, this individual was microfilariaemic in the follow-up samplings from July and November 1990.
Table S1.B - Information on L. loa, M. perstans, O. volvulus and W. bancrofti infected individuals
	Sample_ID	Infection	Microfilaremia1 (Mfs/mL)	Nodule
	Ov-1	O. volvulus	0	1
	Ov-2	O. volvulus	2	0
	Ov-3	O. volvulus	0	1
	Ov-4	O. volvulus	2	0
	Ov-5	O. volvulus	17	0
	Ov-6	O. volvulus	1	0
	Mp-1	M. perstans	60
	Mp-2	M. perstans	1
	Mp-3	M. perstans	80
	Mp-4	M. perstans	20
	Mp-5	M. perstans	40
	Mp-6	M. perstans	2
	Ll-1	L. loa	740
	Ll-2	L. loa	700
	Ll-3	L. loa	34
	Ll-4	L. loa	17
	Ll-5	L. loa	25
	Ll-6	L. loa	320
	Wb-1	W. bancrofti	100
	Wb-2	W. bancrofti	9670
	Wb-3	W. bancrofti	110
	Wb-4	W. bancrofti	3880
	Wb-5	W. bancrofti	50
	Wb-6	W. bancrofti	0
1Microfilariaemia was estimated by microscopy of skin biopsies (O. volvulus) or blood (L. loa, M. perstans, W. bancrofti) as described in refs #11, 30, 31
ref #11 Wanji S. et al. Mapping of lymphatic filariasis in loiasis areas : A new strategy shows no evidence for Wuchereria bancrofti endemicity in Cameroon. PLoS Negl Trop Dis. 2019;13(3):1–15;
ref #30 Ritter M. et al. Mansonella perstans microfilaremic individuals are characterized by enhanced type 2 helper T and regulatory T and B cell subsets and dampened systemic innate and adaptive immune responses. PLoS Negl Trop Dis. 2018;12(1):1–21;
ref #31 Arndts K. et al. Immunoepidemiological Profiling of Onchocerciasis Patients Reveals Associations with Microfilaria Loads and Ivermectin Intake on Both Individual and Community Levels. PLoS Negl Trop Dis. 2014;8(2).)
Table S1.C - List of uninfected individuals (control groups)
	Sample_ID	Geographic area of origin
	Un-G1	Africa, Ghana
	Un-G2	Africa, Ghana
	Un-G3	Africa, Ghana
	Un-G4	Africa, Ghana
	Un-G5	Africa, Ghana
	Un-G6	Africa, Ghana
	Un-NL1	Europe, The Netherlands
	Un-NL2	Europe, The Netherlands
	Un-NL3	Europe, The Netherlands
	Un-NL4	Europe, The Netherlands
	Un-NL5	Europe, The Netherlands

## Sheet: Sheet1
SN	DISTRICT	Community Code	P. CODE	COMMUNITY	AGE	SEX	LOA mf	PERS mf	ONCHO mf	Nodule	INFECTION STATUS	Skin Snip	Whole Blood	Plasma	Clot	URINE
105	KONYE	38	31	BADUMA	45	Male	740	0	0	0	LOA	yes	no	yes	yes	5+
112	KUMBA	K	83	EDIKI	56	Male	700	0	0	0	LOA	yes	no	yes	yes	8
104	KONYE	38	106	BADUMA	40	Female	320	0	0	0	LOA	yes	no	yes	yes	5
113	KUMBA	L	11	MBALANGUI	52	Male	34	0	0	0	LOA	yes	no	yes	yes	5+
114	KUMBA	L	17	MBALANGUI	44	F	25	0	0	0	LOA	yes	no	yes	yes	5+
115	KUMBA	L	84	MBALANGUI	49	F	13	0	0	0	LOA	yes	no	yes	yes	5+
185	KUMBA	L	42	MBALANGUI	57	M	17	0	0	0	NONE	yes	no	yes	yes	5+
SN	DISTRICT	Community code	P. CODE	COMMUNITY	AGE	SEX	LOA mf	PERS mf	ONCHO mf	Nodule	INFECTION STATUS	Skin Snip	Whole Blood	Plasma	Clot	URINE
1	KONYE	39	115	MATONDO	64	Male	0	80	0	0	PERSTANS	yes	no	yes	yes	5+
2	KONYE	39	64	MATONDO	30	Male	0	20	0	0	PERSTANS	yes	no	yes	yes	5+
6	KONYE	38	202	BADUMA	26	Female	0	1	0	0	PERSTANS	yes	no	yes	yes	5+
7	KONYE	36	51	WEME	35	Male	0	60	0	0	PERSTANS	yes	no	yes	yes	5+
36	KUMBA	L	23	MBALANGUI	26	M	0	2	0	0	PERSTANS	yes	no	yes	yes	5+
126	KUMBA	K	26	EDIKI	24	Male	0	40	0	0	NONE	yes	no	yes	yes	10+
