# Supplementary material for: Unraveling cross-reactivity of anti-glycan IgG responses in filarial nematode infections
Source: Front Immunol. 2023 Mar 6;14:1102344. doi: 10.3389/fimmu.2023.1102344 (PMC10026598; doi:10.3389/fimmu.2023.1102344)
Supplement: Supplementary file 3 [file Table_2.xlsx]

## Sheet: Raw MFIs IgG
Fraction Name	Fraction ID	Bm1-1	Bm1-2	Bm1-3	Bm1-4	Bm1-5	Bm2-1	Bm2-2	Bm2-3	Bm2-4	Bm2-5	Average Bm	Ov-1	Ov-2	Ov-3	Ov-4	Ov-5	Ov-6	Average Ov	Mp-1	Mp-2	Mp-3	Mp-4	Mp-5	Mp-6	Average Mp	Ll-1	Ll-2	Ll-3	Ll-4	Ll-5	Ll-6	Average Ll	Wb-1	Wb-2	Wb-3	Wb-4	Wb-5	Wb-6	Wb average	Un-G1	Un-G2	Un-G3	Un-G4	Un-G5	Un-G6	Un-G average	Un-NL1	Un-NL2
Ng1_1uM	1	0	81.3333	865.667	0	0	243.667	196	0	0	0	138.667	239	155.667	0	57.6667	179	189	136.722	0	10.3333	0	0	0	45.6667	9.33333	124.667	49.6667	0	0	0	0	29.0556	415	109	0	0	3	141.667	111.444	0	0	0	0	0	0	0	0	94.6667
Ng1_3uM	2	92.3333	35	466.667	0	0	231.667	77.3333	671.667	0	409.333	198.4	117.667	0	146.333	0	30.3333	63	59.5556	0	0	0	12.6667	0	264.667	46.2222	416	98.3333	0	0	0	0	85.7222	0	448.333	0	0	141	123	118.722	0	0	0	0	0	0	0	0	259.333
Ng2_1uM	3	447.333	1300.67	0	0	548.667	0	0	0	10.3333	0	230.7	214.333	0	104	13.3333	110.667	132.667	95.8333	280	0	0	0	0	0	46.6667	111.667	309	0	0	145.667	60.6667	104.5	12	114	0	0	0	0	21	40.3333	0	0	40.3333	81	0	26.9444	0	124.333
Ng2_3uM	4	0	64.6667	0	0	0	174.333	0	0	0	0	23.9	226.333	152.667	284.333	331.333	145	260.333	233.333	91.6667	145	0	268.333	0	346	141.833	52.6667	184.333	0	438.333	299.333	0	162.444	289.333	353.333	2.66667	117.667	195.667	41	166.611	34	0	0.333333	165.667	0	0	33.3333	237	979.333
Ng2_10uM	5	0	0	0	0	0	258.667	145.333	0	176.333	144.333	72.4667	113.667	100.333	87.6667	28.6667	146	74.6667	91.8333	0	0	0	48.6667	0	85.3333	22.3333	0	128	0	0	0	0	21.3333	258.667	198.333	115	0	0	127.667	116.611	0	0	0	6.33333	0	0	1.05556	257.667	203
Ng3_1uM	6	93.6667	210	0	0	176.667	0	75.6667	0	35	0	59.1	9.66667	65	0	0	32.3333	6	18.8333	381	0	62.3333	0	0	10.6667	75.6667	13.6667	157.667	0	0	151	136.333	76.4444	489.667	101	116.667	26	0	0	122.222	3.66667	0	0	0	0	24.3333	4.66667	0	18
Ng3_3uM	7	283.667	1120.67	0	0	129	354.667	162	337.333	41.3333	185.667	261.433	41.6667	0	14.3333	0	0	84	23.3333	251.667	0	59.6667	109	47.3333	0	77.9444	78.6667	215	0	1.66667	0	144.333	73.2778	354	0	90.6667	0	0	0	74.1111	155	0	0	134.667	130.333	97	86.1667	0	0
Ng3_10uM	8	0	411.667	0	18.3333	368	0	0	0	326.333	0	112.433	184.333	68.3333	0	0	143	27	70.4444	415.333	137.667	130.667	175	12.3333	0	145.167	177	515.333	0	0	162	0	142.389	245	127.333	0.666667	0	109.667	0	80.4444	80.3333	210.333	0	0	0	0	48.4444	63.6667	149
Ng3_30uM	9	44	481.667	0	57	383	46	275.667	5.33333	401.667	48.3333	174.267	90.6667	44.3333	15.3333	151.667	4	48.6667	59.1111	226.333	0	0	11	92	0	54.8889	454.333	408.667	0	0	12.3333	0	145.889	478.667	62.3333	205.333	0	205.333	0	158.611	0	0	0	0	0	0	0	18	0
Ng4_1uM	10	136	603	0	0	396	0	0	0	415.333	0	155.033	100.667	71	144.333	42.3333	127	62	91.2222	163.667	0	0	142	0	13	53.1111	104.667	409.333	0	0	136.667	0	108.444	122.667	0	0	0	0	0	20.4444	44	0	0	41.3333	35.3333	48	28.1111	155.333	0
Ng4_3uM	11	227	863.333	0	0	289.333	0	0	0	237.667	71	168.833	181	103.333	78	0	94.3333	97	92.2778	0	0	0	59.3333	0	30.3333	14.9444	202.667	392.667	24.3333	0	183	17	136.611	0	22.3333	0	228.667	0	0	41.8333	50.6667	6.33333	0	56.6667	23.3333	0	22.8333	4.66667	0
Ng5_1uM	12	343.667	1087	154	172	373.667	530.667	249	474.333	553.333	319.333	425.7	298.333			215.667	0	187.667	175.417	309.667	0	0	180	0	86.3333	96	206	500.667	32.6667	32.3333	412	97.6667	213.556	863.333	1297.67	690	787	469.667	339.333	741.167	118.333	53.6667	0	45	223.667	50	81.7778	0	757
Ng5_3uM	13	0	553.333	0	0	283.333	0	0	0	177.333	0	101.4	0	130.667	0	0	182.333	87.6667	66.7778	0	13.3333	0	291.333	0	89	65.6111	121	550.333	0	0.666667	280.333	0	158.722	356.667	101.667	153	0	0	0	101.889	130.667	99.6667	0	36.3333	0	1.33333	44.6667	281.667	136.667
Ng6_1uM	14	151.333	549.333	0	132.333	389.667	0	32.3333	100.667	471	414.667	224.133	103.333	144.333	42.3333	100.333	155.667	106.333	108.722	624	96	0	58.3333	13.6667	0	132	197	380.333	7.33333	0	131	173.333	148.167	0	505.333	48.6667	169	0	22.3333	124.222	18.6667	0	0	0	3.33333	0	3.66667	17.6667	18.3333
Ng7_1uM	15	0	429	0	161.833	499.333	50.3333	18.3333	0	5.66667	10.3333	117.483	159.667	56	107.333	249	58	122.333	125.389	344	96.6667	6.33333	52.6667	0	0	83.2778	21.3333	283	0	0	0	0	50.7222	312.333	291	50.3333	0	11	0	110.778	59.3333	43.3333	0	0	36.3333	0	23.1667	0	33
Ng7_3uM	16	120	513.167	0	3.66667	316	114.667	133.667	73	472.333	225.333	197.183	90	63.6667	0	35	26.3333	106.333	53.5556	113.333	0	159.333	34	0	0	51.1111	298.667	318.667	0	0	139.333	0	126.111	12	189.333	168	57.3333	0	0	71.1111	22.6667	0	0	0	0	0	3.77778	0	0
Ng8_1uM	17	304	588	0	175.333	591.667	131	186.333	353	424.667	23.3333	277.733	44.3333	55.3333	0	37	83.3333	93.6667	52.2778	0	33	0	14	0	15.3333	10.3889	199	384	0	0	327	0	151.667	500.667	396.333	193.667	96	0	0	197.778	3.33333	0	0	20.3333	3.33333	0	4.5	91.3333	89.6667
Ng8_3uM	18	1840.33	1092	0	0	253	1012.33	220.333	0	702.667	427.667	554.833	231.333	80.6667	0	12	116	120.333	93.3889	462.333	428.667	118	32	0	273.333	219.056	310	343.667	44.6667	0	186	93.6667	163	522.333	1013	0	165.333	15.6667	0	286.056	0	0	0	0	0	27.3333	4.55556	0	19.6667
Ng8_10uM	19	2593	469.333	0	0	194.333	765	42	87	0	0	415.067	0	0	0	0	0	44.6667	7.44444	0	445	39.6667	166	60	184.667	149.222	349.667	224.667	147.667	0	0	215	156.167	15	869.667	24.3333	0	0	80.6667	164.944	67.3333	78.6667	0	66	0	56.6667	44.7778	0	250.667
Ng9_1uM	20	0	149.667	0	0	223	0	65	119.667	138.333	0	69.5667	76	25.6667	96.6667	88.6667	7	38.6667	55.4444	227.333	4	0	46.6667	0	0	46.3333	323.667	313	0	0	223	0	143.278	325.333	610.833	0	0	19.6667	133	181.472	107.333	0	0	65.6667	0	48.6667	36.9444	0	266.667
Ng9_3uM	21	206.333	702.667	0	395	134.333	222.333	0	0	160	92	191.267	0	117.333	0	47.3333	68.6667	0	38.8889	219.333	109.333	0	155.667	0	0	80.7222	231.667	320.333	0	0	154	0	117.667	569.667	1060	204	55	88.6667	0	329.556	0.666667	258	0	0	0	0	43.1111	50.3333	8
Ng10_3uM	22	405	1130.33	0	0	140.667	182.333	66	118.333	0	43.3333	208.6	139.667	0	0	57.3333	0	67.6667	44.1111	497.333	0	0	105.333	0	0	100.444	88	170.333	0	0	0	122.667	63.5	0	563.667	241.667	0	0	115.333	153.444	143.333	124.667	0	69.3333	33	147.333	86.2778	3.33333	243.333
Ng10_1uM	23	47.3333	507	0	60.6667	321	113.333	0	0	237	163.333	144.967	35	105.667	0	0	149.667	118.333	68.1111	574	28	0	30.6667	461	85	196.444	88	187.667	0	0	142.667	0	69.7222	82.6667	425.667	78.6667	0	41.3333	0	104.722	10	369.333	0	0	42.6667	0	70.3333	0	22.3333
Ng11	24	838.667	2065	0	544.667	3262.67	1220	789.667	997.333	515.667	696	1092.97	700.333	4220	1680.67	8499.67	455.667	2552.33	3018.11	1716	2179.33	340	1187.33	1008.33	1499	1321.67	1294.33	1088	954	170.333	632.667	83.6667	703.833	900.667	460.333	1021.67	130.333	1080.33	481.667	679.167	176.333	1070	360.333	586	2933.67	241.667	894.667	2797.33	3694.33
Ng12_1uM	25	679.667	1647	0	425	3577.67	665.333	103	1986.33	297.333	1255.67	1063.7	444.667	7639.33	3760.33	13705.3	535.333	3111.33	4866.06	723.667	457.667	116.333	453	1872.33	447	678.333	580	1118.67	31.6667	22.3333	54.6667	129	322.722	669.667	478.333	708.667	0	0	157.667	335.722	278.667	1202.67	15	148.333	816.667	117.667	429.833	1000.33	1568.67
Ng12_3uM	26	2405	868.333	3926.67	1876	9929	1350.33	0	5170.67	770	4791	3108.7	1120.33	15931.3	4983.33	34953.3	1307	10123	11403.1	3539.33	3818	449.667	2802	2023.33	5352.33	2997.44	3822.67	5414.33	0	0	2029	50.6667	1886.11	1244	81.3333	5542	677.333	647.667	755.333	1491.28	1081.67	15091.3	4532.67	562.333	5846	527.667	4606.94	3784.33	7564
Ng13_1uM	27	135.333	474.333	0	27.3333	2294.33	204	105.333	670.667	297	406.667	461.5	41.6667	2699.67	963.333	6715	118	1572.67	2018.39	302.667	108.667	107.667	74.6667	87.3333	440.333	186.889	401.667	969.667	0	0	187.333	121.667	280.056	431.333	235	1129.33	92	194	0	346.944	111	654.667	121	44	459	128	252.944	236.333	1924
Ng14_1uM	28	3049	1282.67	4255.33	2301	17950.7	2252.33	255.333	8702.33	2170.33	3703.67	4592.27	2131.33	22473.7	9109.67	45206	950.667	14874.3	15790.9	3314.67	6280	435.333	3150.33	2277.33	9246	4117.28	6274.67	10113.7	137	0	2811	105	3240.22	2224.67	188.333	4950.67	1376	1080.33	1528.33	1891.39	712.667	14928.3	4694	1148	12714	421	5769.67	5389	9840.33
Ng15_1uM	29	2311.33	2502.33	1898.33	261.667	8034.67	2520.33	190.667	223.667	3494	4286.67	2572.37	6398	5209	1170.33	133	297.333	2064.33	2545.33	984	1062	294	216.333	222.667	2676.67	909.278	291.333	666.667	4.66667	0	156	0	186.444	434.667	729	455.333	265	96.3333	0	330.056	61	466	0	140	312	56.6667	172.611	0	0
Ng16_1uM	30	873	513.667	1460.33	706.667	9839.33	1107.33	166.333	2428.33	924	1207.67	1922.67	836.333	14516.7	4011.33	21451.3	418.667	6965.67	8033.33	2449.33	4320.67	0	1461.33	939.667	1730.67	1816.94	2354.67	2700.33	52.6667	0	1017	0.333333	1020.83	1022	50.3333	5405.67	162.667	472.333	494.667	1267.94	364.333	4502.33	914.333	226.333	3429.33	258.667	1615.89	1263.33	6318.67
Ng17_1uM	31	116.667	627	0	0	438	349	40.3333	366.667	214.833	324.667	247.717	636	0	224.333	542	6	311.667	286.667	373	248	32.3333	246.333	792.333	0	282	178	164.667	0	85	0	83	85.1111	808	507.667	311.333	0	0	277.333	317.389	71.3333	4.33333	0	138.333	151.667	10.6667	62.7222	0	362
Ng18_1uM	32	367.667	653.333	0	0	3074	619.667	0	0	1193.67	1596	750.433	2064.67	2249.67	108.667	0	70.3333	478	828.556	410	876	0	199.333	713.333	1569.67	628.056	0	132	0	0	31.3333	47.5	35.1389	124	0	0	0	0	0	20.6667	0	0	0	0	1	85.6667	14.4444	0	98.3333
Ng18_3uM	33	4297.33	4061.67	3713.67	563	13563.7	5905.33	471.333	498.667	5858.67	7841.67	4677.5	8002.67	8463	2805	295.667	241.667	2183.33	3665.22	1139.67	2931.33	175.667	985	894	2081	1367.78	0	543.333	0	0	25	0	94.7222	40	300	391.333	0	0	0	121.889	32.6667	518	0	48.3333	224.333	0	137.222	192.5	154.333
Ng18_10uM	34	11285	7701.33	8728.67	1077.33	24384.7	9711	878.333	310	10805.7	14075.7	8895.77	11821.3	10827.3	3751.33	922.667	931.333	3765	5336.5	1773	8442.67	1223.33	845	782	3783.33	2808.22	215.333	1017	28.6667	0	248	0	251.5	373.333	1348	2113	103.667	94	105.667	689.611	159.333	2631	3	155.333	463.667	215	604.556	6.33333	132.667
Ng19_1uM	35	1268.67	1324.67	727	0	4609.67	2028	94.3333	220	2610	2448	1533.03	2028.67	2737.33	1073	1578.67	40.6667	592.333	1341.78	614.667	989.667	619.333	161.667	142	2030.33	759.611	117.667	339.667	0	0	100.667	47.3333	100.889	264	267.667	311.333	0	0	0	140.5	4.33333	362	0	0	115.667	55.3333	89.5556	0	1.33333
Ng19_3uM	36	2726	2752.33	1443.33	300.333	9356	5169.67	185.667	42	5130	6227.67	3333.3	9747	1498.67	2956	8474.67	397.333	2150.67	4204.06	1114	2537	285.667	1357	1846.33	2109	1541.5	213	613	10.6667	152.333	240	146.667	229.278	424.667	166.667	525.333	0	0	209.333	221	166	1100	0	338.667	312.333	230	357.833	0	1408
Ng19_10uM	37	11059.3	6444	8187.67	1781.33	23049.7	5940.67	59	205	6211.33	9845.67	7278.37	12427.3	15082.3	7165.67	17749.3	822.333	4946.67	9698.94	4823.67	5463.67	1652	5387	2494.67	4200	4003.5	1198.33	776.667	291.333	594.667	843	0	617.333	576.333	557.333	1385.67	0	0	223	457.056	507.333	6012.33	58.6667	302.333	1752.33	38	1445.17	87.6667	1755
Ng20_1uM	38	249.333	738.333	0	0	3263.5	1268.33	266.667	0	1321.33	2949.67	1005.72	1954	1635.33	290	661.333	36.6667	615.667	865.5	125	297.333	127.667	241	216	350	226.167	8	267	0	0	0	0	45.8333	151.333	131.333	50.3333	0	43	23.3333	66.5556	0	59.6667	0	0	204.333	92.3333	59.3889	0	213
Ng20_3uM	39	3846.33	2903.33	4664.67	341.667	10168.3	5440.67	237	449.333	5436.67	11281.3	4476.93	7340	7229.33	2650	4016	574.333	2603	4068.78	1158.67	3622.67	510	707	1673	5515.67	2197.83	236.667	632.333	57	0	50	75.6667	175.278	254.667	660	850.333	0	0	5	295	87.6667	649	0	99.6667	231	160	204.556	16.3333	139.333
Ng20_10uM	40	11107.3	8793.33	11338.3	1457.33	27521	11960	912.667	408.333	12126.7	20370	10599.5	13281.7	25732	5172.33	17014	1358	2984	10923.7	3552.67	6166.67	1528.33	1484.33	3391.33	11469.3	4598.78	967	1791.67	203.333	438	152	160	618.667	1901	581.667	1987.33	0	243	539.667	875.444	172	3165	0	262	895.667	155.667	775.056	799	1003
Ng21_1uM	41	328	678.333	0	0	991.667	835.333	25	0	0	506.333	336.467	1450.67	133	232.333	1866.33	53	349	680.722	592.333	688	159	182.667	281.333	587	415.056	117.667	668	46	219.667	76.6667	153.333	213.556	811.667	630	440	0	0	70	325.278	123	205.667	0	115.667	92.3333	47.3333	97.3333	0	235
Ng21 _3uM	42	958	996.667	175	129	7713.33	1976.83	13.3333	0	1372.67	3740.67	1707.55	3851.33	4365.33	1592	11631.3	362.333	2184.67	3997.83	2103.33	3523.33	328.333	405.667	980.667	4860.67	2033.67	26.3333	304.333	184	139.667	0	0	109.056	21.6667	493	106.333	0	3.66667	73.6667	116.389	30.3333	436.333	0	4.33333	182.667	9.66667	110.556	0	770.333
Ng21_10uM	43	8510	5058	7435.67	1776.67	23239.3	11905	941	615.333	12368.3	18668.7	9051.8	15510.7	24106.3	8622	38080.3	2582.67	10206	16518	4513	4162.33	1983.33	1577	1367.67	6781.33	3397.44	3160.67	1543	643.333	1519.67	281.667	254	1233.72	441.333	480	1788.33	286.667	11.6667	148	526	430	5083.67	485.667	127	1596	7.33333	1288.28	761.667	2526.67
Ng22_1uM	44	1346.33	898.667	2154.67	369.333	4316	874	155	412	645.333	977	1214.83	1421.67	3456.67	1859.67	13254	323.333	2984	3883.22	1603	628.333	116.333	414.667	149.333	915.333	637.833	1083.33	647	0	39.6667	222	82.3333	345.722	761.333	234.333	1529.33	271.333	225.333	110.667	522.056	237.667	1611.67	716	86	714.667	121.333	581.222	874.333	3094
Ng23_1uM	45	100.667	193.333	0	0	313.333	189.333	49.6667	0	0	0	84.6333	339.333	0	312	1683.67	0	243	429.667	360	0	129.333	171.333	359.667	19	173.222	125.667	162	0	0	27.6667	46.3333	60.2778	484.333	0	26.6667	0	32.6667	12.6667	92.7222	33.6667	9	0	168.667	132	124.667	78	0	358.333
Ng24_1uM	46	583	596	0	148.667	3648.67	554.333	0	0	414.333	886	683.1	1345.67	1787.67	331	3497	194.667	1088	1374	1164.67	1092	5.66667	423	667.667	2132.67	914.278	516.667	285.667	0	0	167.333	0	161.611	118.333	0	0	0	23.3333	109.333	41.8333	68.3333	1054	0	0.333333	357.333	94	262.333	13	680.333
Ng24_3uM	47	2114	1778	1516.67	787.333	9419.67	1093.67	325	232.333	2296.33	2136.33	2169.93	6736	6319.33	3269.67	18687.3	282.667	4849.67	6690.78	1313	1866.33	699.333	1318.33	657.667	3683	1589.61	1727.67	906	230.333	321	662.667	83.3333	655.167	641.333	352.333	1271	423.667	379.333	105.333	528.833	278	1955	19.6667	47	1380.33	44.3333	620.722	501.333	3250
Ng25_1uM	48	39.6667	138.667	0	143	5092	924	130.333	322.333	1006.33	879.333	867.567	1159.33	3683.67	14163.7	11848.3	757	2041	5608.83	1009.33	2552.33	383.667	323.667	416	1679.33	1060.72	531	627.667	39	1097.67	334	0	438.222	821.667	366.667	820.333	529	234	0	461.944	194.333	1375.33	0	80.6667	669.333	126	407.611	250.5	1530.67
Ng25_3uM	49	0	63	1851.67	0	9093.67	927.333	18.3333	240.333	450.333	19.6667	1266.43	1221.33	4197	9040	17123.7	1009.67	2359.67	5825.22	2794	4460.33	544.667	806	622.333	5961.67	2531.5	1086	1054.33	134.667	2770.33	1245.33	0	1048.44	1329.67	643.667	1809.33	459	541.333	104	814.5	330	3903	783	225	2283	49.6667	1262.28	122.667	3750
Ng26_1uM	50	538.667	804.333	911	191.333	6953.67	704.667	0	96	973.667	2215	1338.83	2043	5478.33	1044.67	10895.7	597	3034.67	3848.89	4174.33	3926.67	894	1386	1066	2120	2261.17	684.333	381.333	0	432.333	65.6667	155.667	286.556	195.333	119.667	353.333	0	140	0	134.722	85.6667	1493.67	0	0	277	46	317.056	48.3333	1613.67
Ng27_1uM	51	429.667	539.667	405.333	300	5914	730	109.333	952.667	1305.67	1653	1233.93	2017.67	11473.3	4659.83	20279.3	475.333	4376	7213.58	1365.67	724.667	0	169.333	836.667	1781.67	813	749.667	804.333	28.3333	18	240.333	0	306.778	456.667	99.3333	1763	308.667	522.667	283.333	572.278	196.667	1350	214.333	2.33333	1100.67	226.333	515.056	215	2860.67
Ng27_3uM	52	1114.67	914.333	4116	175.667	11879	1263.67	0	713	1340.33	2042.67	2355.93	8646.33	6442.33	13806.3	28322.2	876	11537.7	11605.1	4214.33	4350.67	703	1555.67	1459.67	5239.33	2920.44	1873	1485.67	0	461.667	804.667	167.333	798.722	115.333	532.333	2628	0	0	582	642.944	377.333	4400	490.667	276.667	2255.33	336.333	1356.06	843.333	4140.67
Ng28_1uM	53	1352.67	1003.33	2952.33	341	6664	1195.67	96	2225.33	1475.33	1948.33	1925.4	3244	13518.3	4096	31266.7	566.667	5957.67	9774.89	919	833	124.333	378	348.333	2382.67	830.889	1196.67	2199.67	13.3333	0	171.667	0	596.889	1183.67	304.333	4161	412.333	249.667	641.667	1158.78	290.333	3875	1247.67	171	2122	137.667	1307.28	1286.33	6563.33
Ng29_1uM	54	246.333	564	0	0	420	0	149	165.333	364	153.333	206.2	87.3333	83.8333	0	81.3333	17.3333	57.6667	54.5833	441.333	0	0	56	0	107.333	100.778	202.667	306.667	0	0	279.667	75	144	523.667	422.667	346.333	51.3333	97	0	240.167	12.6667	0	0	5	8	99.3333	20.8333	0	96.6667
Ng30_1uM	55	256	588.667	167	0	1939	665.333	114.333	317.333	1087.33	1172.67	630.767	1409.33	1113.67	345.333	117	36	433.333	575.778	450.667	400	63.3333	99.3333	103.667	127	207.333	78.6667	380.667	0	0	141	0	100.056	260.667	70	112	0	0	0	73.7778	4.33333	0	0	7	11.3333	71	15.6111	210.667	0
Ng31_1uM	56	94	334	0	15.6667	404.333	190.333	256	85.3333	430.667	266	207.633	9.33333	43.6667	0	0	44.6667	59.6667	26.2222	289.333	0	0	0	0	0	48.2222	4.33333	365.333	0	0	134.333	0	84	321	36.6667	0	0	0	6	60.6111	0	0	0	0	0	10	1.66667	11.6667	144.667
Ng31_3uM	57	86	331	799.667	0	202.667	268.667	174.667	42.3333	116.333	283.667	230.5	203	349.333	68	1256.33	16	184.333	346.167	2623.67	136.667	25	100.333	29.3333	131	507.667	274.667	847.667	109.667	55	267.667	59.3333	269	1198	861.333	765.333	453.333	311.667	184.333	629	30.3333	124	596.667	0	0	0	125.167	0	698.333
Ng31_10uM	58	38.3333	1031.67	0	43.3333	1599.33	63	42	0	76.3333	0	289.4	504	86.6667	671.667	3914.67	0	1019.33	1032.72	2542.67	193.333	0	114.333	171.667	401.667	570.611	284.667	915	28.3333	0	44.6667	135.333	234.667	627	0	578	0	0	0	200.833	103.667	410.333	392.667	56.6667	342.333	73.3333	229.833	0	404
Ng31_30uM	59	0	386	0	138	2758.67	0	0	0	10.6667	167	346.033	547	1617	534.333	5068	151.333	1027.33	1490.83	4521	672	0	269.333	355.333	817	1105.78	592.333	2465	40.6667	0	366.333	0	577.389	2701.67	1391	411.333	0	0	0	750.667	177.667	1593	1603.33	44.3333	646.667	0	677.5	42.3333	1662.67
Ng32_1uM	60	9253.33	6940.67	4879.67	2032.67	19454.3	7810.67	284.667	465	9538	12655.7	7331.47	8763	10155.3	1746	108.333	1006.33	3488	4211.17	2186.67	7409.67	2112.33	1784.67	2619	7043.33	3859.28	36	735	0	0	53	0	137.333	377	764	823	0	134.667	34	355.444	151.333	1184.67	0	482.667	784.667	77.6667	446.833	7	105.333
Ng33_1uM	61	2616.67	2486.33	794.667	429.333	6298.67	2824	95.3333	80.3333	3282	5508.67	2441.6	6453	6225	1804.33	324	297.333	1947.33	2841.83	1348.33	3136	1310.33	838.667	1650.67	5101.33	2230.89	40.3333	567	0	0	2	0	101.556	222.667	327	239	0	84	0	145.444	67.3333	289.333	0	115	347.667	57.6667	146.167	0	59
Ng34_1uM	62	363.333	715	0	0	2377.33	912	115.333	61.6667	714.667	2256.33	751.567	1302	1296.33	595.333	1468	148.667	366.333	862.778	334.667	8.33333	138.667	147.667	203.333	376.667	201.556	56.6667	209.667	0	0	74.6667	0	56.8333	45.6667	175.667	193	199	5.33333	4.66667	103.889	0	250.333	0	0	10.3333	53	52.2778	0	139.333
Ng34_3uM	63	1387	1803	1067	0	10546	2850.67	33	0	3179.33	6429	2729.5	5945.67	7262.67	2612.33	5444	498	1087	3808.28	710.667	1136	546.333	391	286.333	1277.33	724.611	243	488.333	0	233	362.333	126.667	242.222	688.5	84.6667	654	69.6667	0	144	273.472	102	1014.33	0	187.667	242.667	91	272.944	9	621.667
Ng35_1uM	64	452.667	1275.33	0	0	2335.67	950.333	48.3333	286.667	642.833	1338.67	733.05	1811.33	374.333	808.667	1504.17	92	758	891.417	626.667	12.6667	0	153	367	374.667	255.667	34.6667	67	79.3333	0	0	200.667	63.6111	256.333	0	234.333	0	0	117.667	101.389	199.333	167	0	199.667	90	72	121.333	0	288
Lg2_HF_10uM	67	5697	3325.33	20545.7	2150.67	18640	7156.67	925.667	3190.67	12140.7	9282.67	8305.5	13030.7	46889.3	3609.33	9739.33	6881	4256	14067.6	4859	8035.33	17921	20309.3	9065	22536	13787.6	8377.67	3426.67	4087.33	6350	6861	1960	5177.11	6849.67	3143.33	10942	10473.7	13635.3	1100	7690.67	307.667	1367	1685	497	1720.33	1399	1162.67	117.667	354
Lg1_1uM	68	319.333	961.333	353	34.3333	2065.67	547	364.667	393	348.333	449	583.567	1281.67	5261.67	189	1220.33	169.333	362	1414	229.333	350.667	1037.67	1140.33	502.667	152.333	568.833	1646.33	421	256.667	3466.33	366.333	0	1026.11	208.667	94.6667	1147.67	1358.67	739.333	0	591.5	3	12.6667	0	0	252.333	196.333	77.3889	32	0
Lg2_1uM	69	2300.67	1838.67	686.667	207	4532	676.333	1411.33	4824.67	3132	4656	2426.53	2889	13976.7	2654	9055.67	1103.67	678.667	5059.61	580.333	31	37.6667	772.667	3221	814.333	909.5	5198	581	180.333	1273.67	1056.67	1894.67	1697.39	37.3333	49.6667	2743.33	2981.33	3641	0	1575.44	43.3333	4836.67	0	39.3333	409.667	52.6667	896.944	0	117.333
Lg2_3uM	70	6817	4061.33	16711.3	1157	11625.3	2582	2064	7725.33	5291.67	11688	6972.3	8356.67	33309	4160.33	15878.7	4040.33	2509.67	11375.8	1404.33	601.333	1055	2552.33	8255.67	2833.33	2783.67	14391.3	3814.67	1928.33	1225	2936.67	3491.33	4631.22	1652.67	1415.33	10751.7	4846	3378.67	244	3714.72	205.333	9586.67	2882.33	114.667	1368	86	2373.83	1108.67	392.333
Lg2_10uM	71	23062.3	13600	32837.7	5805.33	9909.33	9408	4141.67	16626.7	12478.7	22731	15060.1	32191.7	44185.3	9821	24853.3	10612	11643.3	22217.8	5148.67	5120.67	4373	6974.67	10358.7	10264.3	7040	7392.67	5476.33	2958	2945.67	3062.33	6361	4699.33	2190	1784.33	6803	10344.7	4747.67	237	4351.11	598.667	9023	8396.67	390.667	2869.33	174	3575.39	6337	1169.33
Lg3_1uM	72	2510	2321.33	3125.33	66.3333	3603	529.333	1173.33	3996.67	2173.33	3348	2284.67	3078	19793	1723.33	9555.67	1304.67	711.667	6027.72	827	608.333	316.667	1855.33	1788.33	2842.67	1373.06	3519.67	650.667	326	418	1135.67	3336.33	1564.39	690.333	529.333	2543.67	1191.33	1484.33	0	1073.17	78.3333	4568.67	154.333	143	1570.67	65.6667	1096.78	90	0
Lg4_1uM	73	2531.67	2147	1730.33	106.333	4090.67	679.333	907	3638.67	2074.33	3494	2139.93	4286	6175	5468.33	12912.7	2769	4228.33	5973.22	1028	883.333	408.333	1102.67	4989	1484.67	1649.33	4599.33	874	383	216.333	728.667	1937	1456.39	763.333	983.667	1557	569.333	805	278.667	826.167	251	6671.33	0	185.333	403	496.333	1334.5	263.333	350.333
Lg5_3uM	74	5509.33	4313.67	1263	633	12785	1899.33	1400	4741.33	4406	3955.33	4090.6	7089	26895	10328	37273.2	6933.33	15399.3	17319.6	9697.33	12579	3677.33	5124	2210	11046.7	7389.06	6078.33	1845.67	1525.67	2681.33	1455	5694.67	3213.44	1684.33	271	5767.67	2863.67	3866.67	818	2545.22	292.667	8018.67	563	141.667	2853	1205	2179	3685.67	343.667
Lg6_1uM	75	4898.33	2945.67	6089.33	443.333	7917.67	1977	1930.67	4354.67	5683	7559	4379.87	5957.67	19137	3654.67	12246.3	1492	1686.33	7362.33	1042	1875	711.333	2316	2288.67	2221	1742.33	5029.33	1036.67	480.333	2031.33	873.667	2580.33	2005.28	951.333	738.667	4457.67	2940	2730.33	152.333	1995.06	141.667	5381.67	90.6667	202	910.667	0	1121.11	208.5	300.333
Lg7_1uM	76	3225.67	4847	7301.67	712	11567	4752.33	532.333	575.667	2711.33	6950	4317.5	7418.67	1353.33	1546	2514.67	564	1187	2430.61	1604.67	4631.67	604.333	300.667	3365.33	3423.67	2321.72	1317	424.333	59.3333	326.333	125.667	133.333	397.667	868.333	1294.67	602.667	0	0	292.333	509.667	132.333	2548	42	272.333	325.667	185	584.222	304.667	391.333
Lg7_3uM	77	19608	17163	23034.3	5248	35442.3	12805.3	1644	3488	12643.3	28679	15975.5	18823.7	22106.7	7957.67	11831.7	2306	5173	11366.4	3275.67	9209	2245.33	2396.67	4976.33	6832.33	4822.56	1006.33	2040.67	580	2035.67	345.333	110.333	1019.72	1019.33	1652.33	5840	1351.33	3388	268	2253.17	334.667	6415.67	3014.67	192	974	316.333	1874.56	3048	553.333
Lg8_1uM	78	1809.67	3242.33	8144	232.667	8239.67	2670.33	1541.33	4704	3316.67	6293.33	4019.4	5756	15719	2900.33	9856.67	1109.33	1681.67	6170.5	2233.67	2142.33	846.333	2012.67	2325	7060	2770	4672.67	753.667	320.333	663.333	712.667	1814	1489.44	650.667	412.333	2800.67	1781.67	2729	10	1397.39	91.3333	5675.67	255	0.333333	385	134.333	1090.28	388	559
Lg9	79	3157	2297.67	7491.33	116.333	9366.67	2355.67	307.667	1509.33	4924	6193	3771.87	5604	4578	1712.33	3646	140.333	1433	2852.28	3003.33	3916	488.333	1019.33	1841.67	2877.33	2191	2494.33	485.333	81.6667	453.667	250.333	1084	808.222	748.667	872.333	1814.33	566.333	288.667	162.667	742.167	138.667	2752.33	103.333	79.6667	710.667	75	643.278	94	325
Lg10_1uM	80	773.333	856.667	0	0	2240.67	2054.33	300.333	91	4285.67	3409.67	1401.17	3394	5201	933.667	1075.67	128	767.667	1916.67	1596.67	2099	166.333	382	1071.33	829.667	1024.17	219	555	0	269	61	149.333	208.889	314	523	552.333	210	0	33	272.056	191.667	295.333	0	129.333	281	93	165.056	46	60.3333
Lg11_1uM	81	8717	7921.67	8262.33	2207.67	17872.3	18086.7	2948.33	5585.33	22480.7	21141.7	11522.4	13446.7	19129.3	4683.33	2873	825	5477	7739.06	4491.67	11922.7	2660.67	2611.67	3492	20134.7	7552.22	6522.33	1963.33	74.6667	1077	450.667	3911	2333.17	684.333	961.333	5946	824.667	661	202.333	1546.61	314	2598.33	37	379	1153.33	166.333	774.667	12	265
Lg12_1uM	82	14657.3	8965.67	8328.67	2728	27117.7	8934.67	1091.67	1072	11675	18796.3	10336.7	6335.67	15037	4224	4827.67	951	4840	6035.89	6417	11391.7	1824.67	2366.67	5173.67	19622.7	7799.39	1217	473	0	416.333	0	0	351.056	606.667	526.333	2733.33	0	414.333	65.3333	724.333	226.333	5584	771.667	104.667	414.667	217.667	1219.83	2525.33	113.333
Lg12_3uM	83	13830.3	11807	10773.3	7137	23431	33074.7	9781.67	6494	25100.3	43114	18454.3	26669.7	33820.3	9645	22454	2169	14673.7	18238.6	6382.33	18740.7	3086	3820	4272	30650	11158.5	7706.67	5143.5	212.667	2927.67	355.667	1663.67	3001.64	1118.33	2275.33	9721.33	1014	3134	330	2932.17	595.667	6186.33	2513	349	2597.67	254	2082.61	9234	1202
Lg13	84	4963.67	5044	3968.67	1337	18458	4909.67	2490.33	3371.67	12260.8	10953.7	6775.75	10042.3	3577.67	6213.33	10372	1634.67	7216	6509.33	3686.33	5784.33	1026.33	868	2477.33	5237.67	3180	7049	445	38.6667	1163.67	631.667	1950.33	1879.72	181	628	3313.67	229	65	150.667	761.222	290.333	9088.33	696.333	261.333	985	561	1980.39	1802.33	440.667
Lg14	85	7330.33	11272.7	3542.67	2055.67	23484.7	9073.33	2617	1179.67	13537.3	14858	8895.13	10344.7	14819.3	3810	8458	948	4978.33	7226.39	3337.33	7541.67	702.333	1258.67	2037	13939.3	4802.72	1074	672.667	61	1116	288.667	185.333	566.278	1306.67	1297.33	4652	559.667	819.667	143	1463.06	118	2693.33	1217.67	244.667	1653.67	120.333	1007.94	2218.33	316.667
Lg15	86	1699.33	1718	708	589.333	10321.7	2125.33	1393	1689.33	4891	9330.67	3446.57	3581.67	7139.33	2983.33	10228.7	483	3883.67	4716.61	1379.33	2295.67	292	698	1255	1115.67	1172.61	958.333	313.667	131.333	0	150.667	116.667	278.444	23	84.6667	2154.33	0	87.6667	214.667	427.389	78	1606.67	33	175.333	950.667	271	519.111	331.333	824
Lg16	87	1797	1768	619.667	90.6667	5806.67	1377.67	1812.33	4361.67	4365	6248.67	2824.73	2107	6896.67	1373.33	4485	978.667	2300.33	3023.5	1320.33	1484	319.333	994.333	643.333	2327.67	1181.5	7721.67	365.333	18	866.667	814	1623.67	1901.56	182	232	3893.67	512	817	0	939.444	112.333	4349.33	443	99.6667	394.667	192	931.833	233	529.667
Lg17	88	119.667	569	0	46	1322.67	364.667	206	262.333	523	1475.33	488.867	427.333	1621.67	282	2660	93.6667	466.333	925.167	767	478.333	0	39.3333	663.333	558.667	417.778	0	0	0	74.6667	29	33.3333	22.8333	53.3333	21.3333	80.6667	0	0	0	25.8889	16.6667	249.667	0	0	81.3333	0	57.9444	0	154.333
Lg18_HF_1uM	89	3627.33	3174.33	3127.67	503.667	11539	5584.67	623	95.3333	5062	6657.33	3999.43	7134.67	1203.33	1594.67	287.667	323	1146.67	1948.33	1419.33	3737	611	430.333	805.667	7013.33	2336.11	134.667	886.333	35.3333	200.333	46	272.667	262.556	0	322.333	921.667	269	190	238.333	323.556	151.333	509	0	205.333	129.333	184.333	196.556	41.6667	195.667
Lg7_HF_3uM	90	13538.3	11009.7	10586.7	2737.33	31981	18012.3	2062.67	1374.67	18185	21074	13056.2	12947	16104.7	4040.33	1389	996.333	3957	6572.39	1650.33	4717.67	2664.67	2008.33	2742.33	12218	4333.56	369	2135.33	345.667	307	262.333	38.6667	576.333	1210.33	1829.67	5525.67	633.667	1329	553	1846.89	128	2831	359	171	1129	404	837	111.667	167
Lg12_HF_3uM	91	2052.67	1628	2099.33	238.333	7658.67	4071.33	179	26.6667	4515.33	5913	2838.23	5519.33	5297.67	1693	0	91.1667	1630.67	2371.97	1257	1464.67	155.667	423.667	2414	964	1113.17	12.3333	614	0	0	109	0	122.556	0	0	286.667	0	0	0	47.7778	4.66667	140.333	0	12.6667	24.3333	38.3333	36.7222	0	42
Blank 1	92	0	0	0	0	17.5	0	0	0	463.667	0	48.1167	76.3333	0	0	57	0	0	22.2222	233.333	20	63	0	682.333	0	166.444	0	0	0	0	0	0	0	0	0	0	0	0	0	0	0	0	0	0	0	0	0	0	0
Blank 2	93	221	255.333	0	0	0	0	100.333	37	8.66667	0	62.2333	9	0	33.6667	55.6667	0	27	20.8889	0	0	0	16.6667	0	0	2.77778	100	335	7.66667	2.33333	131.667	76.6667	108.889	0	337.333	236	508	0	173.667	209.167	120	112.667	0	52.6667	35	26	57.7222	0	292.333
Blank 3	94	0	10.3333	0	0	0	7	204	12.6667	0	123.333	35.7333	0	3.33333	0	0	45	37	14.2222	186	0	0	0	0	9.66667	32.6111	0	27.3333	0	104.667	148	46	54.3333	61.3333	0	103.667	0	0	0	27.5	41.3333	0	0	68	0	7.66667	19.5	36.3333	1.33333
Blank 4	95	0	0	0	4.66667	220.667	205.667	261	215.667	380.333	276	156.4	0	0	0	0	0	0	0	0	0	0	0	52	0	8.66667	21.3333	536	0	0	0	119.333	112.778	20.3333	0	0	0	0	0	3.38889	0	0	0	13.6667	108	39.3333	26.8333	0	48
Blank 5	96	88	0	0	145	25	0	0	0	341	274	87.3	0	48.6667	0	0	0	0	8.11111	0	0	27.6667	0	36	0	10.6111	0	0	0	0	0	44.3333	7.38889	0	0	0	0	245	0	40.8333	0	443.667	0	0	100.333	145	114.833	14	0
Blank 6_x000D_	97	0	0	0	0	0	0	0	0	0	0	0	0	0	0	0	0	0	0	0	0	0	0	0	0	0	0	0	0	0	0	0	0	0	0	0	0	0	0	0	0	0	0	0	0	0	0	0	0
Blank 7_x000D_	98	0	0	170.333	0	0	0	0	0	0	0	17.0333	0	0	0	0	0	0	0	0	10.3333	0	79.3333	0	14.3333	17.3333	0	0	0	100.667	0	0	16.7778	0	0	0	0	0	0	0	0	0	0	0	0	0	0	0	0
Blank 8_x000D_	99	56.6667	830.667	957.667	62	0	86.6667	0	0	0	0	199.367	170	0	47.3333	331.667	49	40	106.333	293	21.6667	27	104.667	82.3333	5.66667	89.0556	177.333	0	70.6667	0	0	28	46	532.333	460	263.667	27.6667	206.333	120.667	268.444	8.33333	24	0	3	93	41	28.2222	0	583
Blank 9_x000D_	100	0	16	183.667	0	34	233	125.667	0	0	0	59.2333	0	29.6667	1	0	7.66667	0	6.38889	145	260	37.6667	76.6667	0	79.6667	99.8333	121	0	148	0	87	0	59.3333	0	495.667	21	129	171.333	73.6667	148.444	0	27	0	26	78.6667	0	21.9444	0	380.333
Blank 10_x000D_	101	245.333	198.333	953.333	158	26.6667	285	293	40.3333	237.333	10.3333	244.767	111.333	51	101	165.333	83.3333	31.3333	90.5556	0	0	0	0	0	0	0	0	51	57.3333	180.333	276.667	0	94.2222	0	191.333	109.333	215.667	152.667	219.333	148.056	0	0	0	0	0	0	0	23.6667	0
Blank 11_x000D_	102	91.3333	0	1760.33	372	0	0	0	27.3333	0	0.333333	225.133	205	59.6667	5	102.667	49.6667	47.3333	78.2222	99	131.667	7	9	13.6667	14	45.7222	8	132.667	10	36.3333	190	0	62.8333	241.333	100.667	0	123.333	176.333	33.3333	112.5	74.6667	6	0	0	0	0	13.4444	0	0
Bm = B. malayi infection plasma
Ov = O. volvulus infection plasma
Mp = M. perstans infection plasma
Ll = L. loa infection plasma
Wb = W. bancrofti infection plasma
Un-G = Uninfected plasma (origin = Ghana)
Un-NL = Uninfected plasma (origin = The Netherlands)
[truncated: 4 more columns]

## Sheet: Statistics
Fraction name	Fraction ID#	B. malayi vs O. volvulus		B. malayi vs W. bancrofti		B. malayi vs M. perstans		B. malayi vs L. loa		B. malayi vs uninfected (Ghana)		B. malayi vs uninfected (NL)		O. volvulus vs W. bancrofti		O. volvulus vs M. perstans		O. volvulus vs L. loa		O. volvulus vs uninfected (NL)		O. volvulus vs uninfected (Ghana)		W. bancrofti vs M. perstans		W. bancrofti vs L. loa		W. bancrofti vs uninfected (Ghana)		W. bancrofti vs uninfected (NL)		M. perstans vs L. loa		M. perstans vs uninfected (Ghana)		M. perstans vs uninfected (NL)		L. loa vs uninfected (Ghana)		L. loa vs uninfected (NL)		Uninfected (NL) vs uninfected (Ghana)
		logFC*	P.Value	logFC	P.Value	logFC	P.Value	logFC	P.Value	logFC	P.Value	logFC	P.Value	logFC	P.Value	logFC	P.Value	logFC	P.Value	logFC	P.Value	logFC	P.Value	logFC	P.Value	logFC	P.Value	logFC	P.Value	logFC	P.Value	logFC	P.Value	logFC	P.Value	logFC	P.Value	logFC	P.Value	logFC	P.Value	logFC	P.Value
Ng1_1uM	1	-2.8546	0.0912979	-0.938433	0.572699	1.66007	0.320395	1.0619	0.523514	3.1679	0.0619865	0.9601	0.586321	1.91617	0.305157	4.51467	0.0188588	3.9165	0.0399606	3.8147	0.0555663	6.0225	0.00224339	2.5985	0.166654	2.00033	0.284687	4.10633	0.0316917	1.89853	0.332345	-0.598167	0.747433	1.50783	0.418549	-0.699967	0.719418	2.106	0.260379	-0.1018	0.9583	2.2078	0.26059
Ng1_3uM	2	1.10387	0.545044	1.46187	0.423654	3.3102	0.0746156	2.72487	0.139703	5.2812	0.00570981	0.8882	0.645832	0.358	0.860353	2.20633	0.281686	1.621	0.427439	-0.215667	0.919501	4.17733	0.0453151	1.84833	0.366097	1.263	0.535733	3.81933	0.0661296	-0.573667	0.788147	-0.585333	0.773694	1.971	0.335488	-2.422	0.260166	2.55633	0.213407	-1.83667	0.39158	4.393	0.0447673
Ng2_1uM	3	-2.18577	0.230157	1.4184	0.43377	1.82023	0.316326	-1.52977	0.398843	0.326567	0.856463	-1.8901	0.326471	3.60417	0.0798484	4.006	0.0525842	0.656	0.745306	0.295667	0.888921	2.51233	0.217576	0.401833	0.842215	-2.94817	0.149361	-1.09183	0.589185	-3.3085	0.123596	-3.35	0.102631	-1.49367	0.460764	-3.71033	0.0853543	1.85633	0.360198	-0.360333	0.864848	2.21667	0.298274
Ng2_3uM	4	-6.45857	0.000426506	-5.05557	0.00454425	-3.69023	0.0340549	-3.69907	0.0336519	-0.805067	0.634741	-2.2173	0.221054	1.403	0.459904	2.76833	0.148723	2.7595	0.14999	4.24127	0.0375653	5.6535	0.00453646	1.36533	0.471959	1.3565	0.474812	4.2505	0.0292688	2.83827	0.157819	-0.00883333	0.996275	2.88517	0.132753	1.47293	0.459464	2.894	0.131603	1.48177	0.456794	1.41223	0.47805
Ng2_10uM	5	-3.3978	0.0412986	-1.93413	0.237153	0.9757	0.548336	1.8182	0.265967	2.5077	0.127572	-0.1507	0.930192	1.46367	0.42143	4.3735	0.0197956	5.216	0.00610871	3.2471	0.0934728	5.9055	0.00216582	2.90983	0.114178	3.75233	0.0437193	4.44183	0.0180699	1.78343	0.350987	0.8425	0.642638	1.532	0.400263	-1.1264	0.554517	0.6895	0.704007	-1.9689	0.303738	2.6584	0.167227
Ng3_1uM	6	0.4315	0.791773	-1.22183	0.456099	0.301333	0.853693	-0.936667	0.567212	2.1715	0.188584	1.6098	0.355467	-1.65333	0.367818	-0.130167	0.943189	-1.36817	0.455407	1.1783	0.539462	1.74	0.343507	1.52317	0.406368	0.285167	0.875954	3.39333	0.0688654	2.83163	0.144724	-1.238	0.49914	1.87017	0.309039	1.30847	0.495846	3.10817	0.0945482	2.54647	0.188557	0.5617	0.769481
Ng3_3uM	7	3.62073	0.0492398	3.74957	0.0420501	1.8679	0.301744	2.46973	0.174235	1.57773	0.382149	4.1901	0.0326735	0.128833	0.948862	-1.75283	0.385129	-1.151	0.567439	0.569367	0.787057	-2.043	0.312231	-1.88167	0.351518	-1.27983	0.525086	-2.17183	0.283096	0.440533	0.834411	0.601833	0.764602	-0.290167	0.885157	2.3222	0.273961	-0.892	0.657392	1.72037	0.4161	-2.61237	0.219349
Ng3_10uM	8	-1.2866	0.505518	-0.761267	0.69308	-2.69127	0.167594	-0.988433	0.608574	0.639567	0.740132	-0.6082	0.766151	0.525333	0.807422	-1.40467	0.515516	0.298167	0.889937	0.6784	0.764125	1.92617	0.373667	-1.93	0.372726	-0.227167	0.916029	1.40083	0.516657	0.153067	0.945992	1.70283	0.43109	3.33083	0.127614	2.08307	0.359125	1.628	0.451463	0.380233	0.866387	1.24777	0.581518
Ng3_30uM	9	0.735533	0.646003	0.900867	0.573982	2.95353	0.0704493	2.4047	0.138091	5.9457	0.000572235	3.6377	0.0369602	0.165333	0.926329	2.218	0.219165	1.66917	0.353152	2.90217	0.127247	5.21017	0.00553268	2.05267	0.254832	1.50383	0.402383	5.04483	0.00706238	2.73683	0.149738	-0.548833	0.759015	2.99217	0.0999476	0.684167	0.715459	3.541	0.0531035	1.233	0.511995	2.308	0.222736
Ng4_1uM	10	-3.03873	0.0887335	2.20877	0.212112	0.3121	0.858711	-0.3844	0.82647	-0.248567	0.887248	1.9095	0.307565	5.2475	0.0102432	3.35083	0.0930359	2.65433	0.180512	4.94823	0.0200161	2.79017	0.159702	-1.89667	0.33596	-2.59317	0.19054	-2.45733	0.214324	-0.299267	0.884253	-0.6965	0.722501	-0.560667	0.774923	1.5974	0.438789	0.135833	0.944744	2.2939	0.268106	-2.15807	0.297053
Ng4_3uM	11	-1.63393	0.339189	1.9194	0.262571	2.16973	0.206331	-1.45743	0.393371	0.8139	0.632544	2.1755	0.231746	3.55333	0.0671632	3.80367	0.0507332	0.1765	0.926006	3.80943	0.0615574	2.44783	0.202328	0.250333	0.89521	-3.37683	0.081313	-1.1055	0.561579	0.2561	0.89777	-3.62717	0.0618997	-1.35583	0.476966	0.00576667	0.997692	2.27133	0.236144	3.63293	0.0740491	-1.3616	0.495772
Ng5_1uM	12	4.58853	0.00292356	-0.894467	0.540252	4.8082	0.0019191	1.49437	0.308245	3.2327	0.0312203	2.8081	0.074927	-5.483	0.00159243	0.219667	0.892748	-3.09417	0.0631266	-1.78043	0.300644	-1.35583	0.407279	5.70267	0.00108139	2.38883	0.147859	4.12717	0.0147133	3.70257	0.0351262	-3.31383	0.047245	-1.5755	0.336296	-2.0001	0.245751	1.73833	0.289345	1.31373	0.443632	0.4246	0.803813
Ng5_3uM	13	-1.03043	0.608462	-1.2641	0.53006	-0.612933	0.760337	-1.67743	0.405595	-0.881933	0.660924	-0.5752	0.78722	-0.233667	0.917117	0.4175	0.852515	-0.647	0.773333	0.455233	0.846743	0.1485	0.947267	0.651167	0.771915	-0.413333	0.85397	0.382167	0.864867	0.6889	0.769986	-1.0645	0.635892	-0.269	0.904642	0.0377333	0.987215	0.7955	0.723317	1.10223	0.640188	-0.306733	0.896373
Ng6_1uM	14	-0.5377	0.727608	1.7048	0.272716	1.8578	0.232637	0.5078	0.74218	5.06447	0.00201189	4.4343	0.0094238	2.2425	0.198176	2.3955	0.169884	1.0455	0.545298	4.972	0.00853388	5.60217	0.00221867	0.153	0.929313	-1.197	0.488956	3.35967	0.0569304	2.7295	0.136738	-1.35	0.435519	3.20667	0.0686476	2.5765	0.159506	4.55667	0.0112103	3.9265	0.0348322	0.630167	0.72775
Ng7_1uM	15	-2.66013	0.111485	-0.1658	0.919716	0.182367	0.911727	2.02053	0.223616	1.35787	0.411071	0.7277	0.676936	2.49433	0.179909	2.8425	0.127714	4.68067	0.0142921	3.38783	0.0847497	4.018	0.0337318	0.348167	0.849874	2.18633	0.2386	1.52367	0.409384	0.8935	0.643635	1.83817	0.320543	1.1755	0.523757	0.545333	0.77749	-0.662667	0.718816	-1.29283	0.503877	0.630167	0.744048
Ng7_3uM	16	1.46133	0.374281	2.24017	0.176031	3.11483	0.0626129	2.38333	0.150602	5.56917	0.00143233	4.8596	0.00748046	0.778833	0.670719	1.6535	0.368611	0.922	0.614904	3.39827	0.0823339	4.10783	0.0293763	0.874667	0.633124	0.143167	0.937637	3.329	0.0745658	2.61943	0.177223	-0.7315	0.689616	2.45433	0.184665	1.74477	0.365732	3.18583	0.0874055	2.47627	0.201554	0.709567	0.711811
Ng8_1uM	17	2.13113	0.192947	1.75113	0.283072	4.88213	0.00422414	2.9543	0.0738291	5.61197	0.00119777	4.099	0.02106	-0.38	0.833818	2.751	0.134148	0.823167	0.649809	1.96787	0.30332	3.48083	0.0601271	3.131	0.0895169	1.20317	0.507555	3.86083	0.0380012	2.34787	0.22069	-1.92783	0.290407	0.729833	0.687198	-0.783133	0.680384	2.65767	0.147488	1.1447	0.547572	1.51297	0.427462
Ng8_3uM	18	1.20663	0.511565	1.41497	0.441918	0.217133	0.905727	0.434967	0.812519	5.6868	0.00332875	3.8688	0.0520596	0.208333	0.919046	-0.9895	0.629765	-0.771667	0.706806	2.66217	0.219937	4.48017	0.0336587	-1.19783	0.559788	-0.98	0.633047	4.27183	0.0423146	2.45383	0.257513	0.217833	0.915368	5.46967	0.010482	3.65167	0.0951103	5.25183	0.0136974	3.43383	0.115813	1.818	0.399826
Ng8_10uM	19	4.01067	0.03853	0.799333	0.672106	-0.903667	0.632397	-0.277667	0.882994	0.875	0.643204	0.8291	0.678923	-3.21133	0.13332	-4.91433	0.0240699	-4.28833	0.0473384	-3.18157	0.155567	-3.13567	0.142453	-1.703	0.421285	-1.077	0.610176	0.0756667	0.971381	0.0297667	0.989263	0.626	0.766732	1.77867	0.401123	1.73277	0.435181	1.15267	0.585402	1.10677	0.617382	0.0459	0.983445
Ng9_1uM	20	-1.88937	0.302835	-1.32803	0.467417	0.8903	0.625512	-0.561867	0.757864	0.436967	0.810475	-0.2247	0.907417	0.561333	0.782923	2.77967	0.177218	1.3275	0.515602	1.66467	0.437487	2.32633	0.257154	2.21833	0.279554	0.766167	0.706997	1.765	0.388327	1.10333	0.606053	-1.45217	0.477193	-0.453333	0.823893	-1.115	0.602262	0.998833	0.624319	0.337167	0.874586	0.661667	0.756861
Ng9_3uM	21	2.35303	0.211077	-1.0763	0.564275	1.81003	0.334117	1.5427	0.409646	3.9947	0.0369937	3.6833	0.0679878	-3.42933	0.105376	-0.543	0.794419	-0.810333	0.697526	1.33027	0.543511	1.64167	0.432398	2.88633	0.170875	2.619	0.213087	5.071	0.0187472	4.7596	0.0342091	-0.267333	0.897888	2.18467	0.297556	1.87327	0.39335	2.452	0.243164	2.1406	0.330049	0.3114	0.886666
Ng10_3uM	22	2.0068	0.304077	1.20313	0.536065	2.5753	0.189078	1.7163	0.378579	-0.239533	0.901729	1.6384	0.427655	-0.803667	0.711186	0.5685	0.793298	-0.2905	0.893451	-0.3684	0.871351	-2.24633	0.303511	1.37217	0.527947	0.513167	0.813009	-1.44267	0.507077	0.435267	0.848272	-0.859	0.692321	-2.81483	0.198958	-0.9369	0.680724	-1.95583	0.369556	-0.0779	0.972679	-1.87793	0.410997
Ng10_1uM	23	0.755133	0.67851	0.6213	0.732987	-0.619367	0.733786	1.56147	0.393052	2.18863	0.233288	1.9013	0.327538	-0.133833	0.947556	-1.3745	0.500551	0.806333	0.69217	1.14617	0.591861	1.4335	0.482452	-1.24067	0.542953	0.940167	0.644467	1.56733	0.442799	1.28	0.549522	2.18083	0.287223	2.808	0.17257	2.52067	0.241576	0.627167	0.758036	0.339833	0.873491	0.287333	0.892902
Ng11	24	-1.92387	0.144628	-0.136533	0.91644	-1.18653	0.364331	0.0693	0.957528	-0.132533	0.918879	0.2971	0.82961	1.78733	0.223551	0.737333	0.612853	1.99317	0.175646	2.22097	0.150792	1.79133	0.222536	-1.05	0.471899	0.205833	0.887502	0.004	0.997806	0.433633	0.776371	1.25583	0.390219	1.054	0.470224	1.48363	0.333723	-0.201833	0.889674	0.2278	0.881337	-0.429633	0.778378
Ng12_1uM	25	-2.71257	0.0935893	2.77327	0.0867226	-0.3344	0.83339	1.6681	0.2972	0.9276	0.560278	0.8837	0.600734	5.48583	0.00346429	2.37817	0.185596	4.38067	0.0173905	3.59627	0.0591897	3.64017	0.0457668	-3.10767	0.0860331	-1.10517	0.53494	-1.84567	0.302167	-1.88957	0.313697	2.0025	0.263498	1.262	0.478935	1.2181	0.514468	-0.7405	0.677191	-0.7844	0.674159	0.0439	0.981206
Ng12_3uM	26	-2.35683	0.197334	0.598833	0.740808	-1.05717	0.559818	3.33367	0.0710554	-0.970167	0.592439	0.6866	0.720693	2.95567	0.149235	1.29967	0.521586	5.6905	0.00721383	3.04343	0.156597	1.38667	0.494252	-1.656	0.414891	2.73483	0.181237	-1.569	0.439634	0.0877667	0.966999	4.39083	0.0348249	0.087	0.965691	1.74377	0.413045	-4.30383	0.0383806	-2.64707	0.21651	-1.65677	0.436555
Ng13_1uM	27	-2.226	0.18538	0.445167	0.788946	0.0531667	0.974485	1.7545	0.294555	-0.140667	0.932566	1.8593	0.294972	2.67117	0.155868	2.27917	0.224374	3.9805	0.0371958	4.0853	0.0412281	2.08533	0.265574	-0.392	0.832995	1.30933	0.482479	-0.585833	0.752747	1.41413	0.469618	1.70133	0.362475	-0.193833	0.916941	1.80613	0.356713	-1.89517	0.310989	0.1048	0.957123	-1.99997	0.308043
Ng14_1uM	28	-1.5387	0.23986	1.10163	0.398091	-0.0630333	0.961263	2.90663	0.0297422	0.0984667	0.939523	0.2141	0.876418	2.64033	0.0745164	1.47567	0.312262	4.44533	0.00369672	1.7528	0.253308	1.63717	0.262955	-1.16467	0.424031	1.805	0.217901	-1.00317	0.490633	-0.887533	0.560589	2.96967	0.0459724	0.1615	0.911383	0.277133	0.855528	-2.80817	0.0584939	-2.69253	0.0825818	-0.115633	0.939434
Ng15_1uM	29	0.242267	0.866486	3.52743	0.0181296	1.29643	0.370624	5.9276	0.000172957	4.47277	0.0033061	9.359	2.73922e-07	3.28517	0.0467038	1.05417	0.51396	5.68533	0.000994476	9.11673	2.94247e-06	4.2305	0.011666	-2.231	0.171078	2.40017	0.1416	0.945333	0.55814	5.83157	0.00124485	4.63117	0.00613435	3.17633	0.0540909	8.06257	2.198e-05	-1.45483	0.36887	3.4314	0.0475666	-4.88623	0.00586161
Ng16_1uM	30	-1.80957	0.294145	1.2066	0.482558	1.0051	0.558223	3.6271	0.0392908	0.405767	0.812819	1.8125	0.321483	3.01617	0.120875	2.81467	0.146984	5.43667	0.00675126	3.62207	0.0770751	2.21533	0.251315	-0.2015	0.916214	2.4205	0.210781	-0.800833	0.676175	0.6059	0.763057	2.622	0.175952	-0.599333	0.754476	0.8074	0.688016	-3.22133	0.0982935	-1.8146	0.36876	-1.40673	0.485062
Ng17_1uM	31	0.121	0.94982	0.496333	0.796374	-0.185167	0.92328	1.72717	0.371419	1.92083	0.320772	1.4651	0.473914	0.375333	0.861415	-0.306167	0.886755	1.60617	0.456517	1.3441	0.551939	1.79983	0.404485	-0.6815	0.751367	1.23083	0.567718	1.4245	0.508698	0.968767	0.667774	1.91233	0.376022	2.106	0.330112	1.65027	0.465673	0.193667	0.928216	-0.262067	0.907469	0.455733	0.839845
Ng18_1uM	32	-1.3703	0.489825	4.7997	0.0191307	-1.73963	0.381506	3.0157	0.13289	4.7212	0.0210479	3.7251	0.0815859	6.17	0.00767694	-0.369333	0.867407	4.386	0.0528128	5.0954	0.0328456	6.0915	0.00841751	-6.53933	0.0049383	-1.784	0.421797	-0.0785	0.971688	-1.0746	0.643643	4.75533	0.036513	6.46083	0.00542959	5.46473	0.0226519	1.7055	0.442352	0.7094	0.759889	0.9961	0.667997
Ng18_3uM	33	0.678933	0.656654	7.76027	8.00011e-06	1.47593	0.33607	9.1636	4.01417e-07	6.87277	5.11978e-05	6.1836	0.000419685	7.08133	0.000153907	0.797	0.640721	8.48467	1.14857e-05	5.50467	0.00355943	6.19383	0.000737598	-6.28433	0.000630879	1.40333	0.412563	-0.8875	0.603403	-1.57667	0.380371	7.68767	5.08511e-05	5.39683	0.00280205	4.70767	0.0115022	-2.29083	0.18405	-2.98	0.101415	0.689167	0.700285
Ng18_10uM	34	0.5267	0.706288	3.92537	0.00725839	1.3737	0.328155	7.1602	7.02718e-06	4.82853	0.00122344	8.6108	7.55433e-07	3.39867	0.0343472	0.847	0.588148	6.6335	0.000114176	8.0841	1.29769e-05	4.30183	0.0083882	-2.55167	0.107853	3.23483	0.0434732	0.903167	0.563746	4.68543	0.00635874	5.7865	0.000592043	3.45483	0.0316343	7.2371	6.70316e-05	-2.33167	0.140707	1.4506	0.378005	-3.78227	0.0252468
Ng19_1uM	35	-0.583667	0.727205	4.96417	0.00477271	0.0338333	0.983854	4.43767	0.010868	5.0985	0.00384087	7.7354	8.02567e-05	5.54783	0.00478833	0.6175	0.741302	5.02133	0.0100171	8.31907	0.000116102	5.68217	0.0039435	-4.93033	0.0113362	-0.5265	0.778302	0.134333	0.94271	2.77123	0.162623	4.40383	0.0226363	5.06467	0.00944018	7.70157	0.000304569	0.660833	0.723892	3.29773	0.0982612	-2.6369	0.183472
Ng19_3uM	36	-0.848267	0.586445	5.0199	0.00236642	0.1839	0.905953	3.3454	0.0365593	3.49307	0.0294251	5.2473	0.00269497	5.86817	0.0015633	1.03217	0.553954	4.19367	0.0198937	6.09557	0.00171381	4.34133	0.0161842	-4.836	0.00788902	-1.6745	0.338695	-1.52683	0.382545	0.2274	0.900852	3.1615	0.074957	3.30917	0.0628209	5.0634	0.00798661	0.147667	0.932377	1.9019	0.300629	-1.75423	0.339238
Ng19_10uM	37	-1.08957	0.515517	5.54727	0.00181563	-0.2059	0.901949	3.81077	0.0270547	3.01277	0.0771307	6.6602	0.000508599	6.63683	0.00093086	0.883667	0.636711	4.90033	0.01177	7.74977	0.000281213	4.10233	0.0329066	-5.75317	0.00354236	-1.7365	0.355256	-2.5345	0.179843	1.11293	0.570844	4.01667	0.036523	3.21867	0.0906765	6.8661	0.00107101	-0.798	0.669652	2.84943	0.151188	-3.64743	0.0683563
Ng20_1uM	38	-2.00057	0.259767	1.9366	0.275075	-0.7794	0.658469	5.07143	0.00605888	3.58593	0.0470361	4.5175	0.0194882	3.93717	0.0509425	1.22117	0.536098	7.072	0.000829416	6.51807	0.00286558	5.5865	0.00677574	-2.716	0.172774	3.13483	0.116969	1.64933	0.404271	2.5809	0.215792	5.85083	0.0047431	4.36533	0.0313298	5.2969	0.0136039	-1.4855	0.452177	-0.553933	0.788605	-0.931567	0.652322
Ng20_3uM	39	-0.354233	0.809169	6.28493	0.000101661	0.6316	0.667015	5.40077	0.000633824	4.9566	0.00152737	7.789	1.03227e-05	6.63917	0.000210637	0.985833	0.548509	5.755	0.0010507	8.14323	2.46664e-05	5.31083	0.00227348	-5.65333	0.00125666	-0.884167	0.59033	-1.32833	0.419686	1.50407	0.383963	4.76917	0.00560387	4.325	0.0113202	7.1574	0.000148967	-0.444167	0.786533	2.38823	0.169874	-2.8324	0.105178
Ng20_10uM	40	-0.2613	0.855661	4.51287	0.00297997	0.7347	0.609548	3.8927	0.00941932	5.1537	0.000837621	5.6211	0.000621381	4.77417	0.00472215	0.996	0.536055	4.154	0.012878	5.8824	0.00110569	5.415	0.00156295	-3.77817	0.0228022	-0.620167	0.699599	0.640833	0.690118	1.10823	0.511646	3.158	0.0546966	4.419	0.008462	4.8864	0.00571948	1.261	0.43404	1.7284	0.307914	-0.4674	0.781471
Ng21_1uM	41	-3.306	0.0626503	-0.5385	0.756731	-3.35883	0.0587407	-2.0825	0.234801	-0.496333	0.775226	0.562	0.76051	2.7675	0.159391	-0.0528333	0.9783	1.2235	0.52978	3.868	0.0632122	2.80967	0.153284	-2.82033	0.151769	-1.544	0.428489	0.0421667	0.98268	1.1005	0.589732	1.27633	0.512254	2.8625	0.145895	3.92083	0.0598387	1.58617	0.416088	2.6445	0.198901	-1.05833	0.604015
Ng21 _3uM	42	-2.85667	0.102099	3.661	0.0381313	-1.90533	0.271118	3.81883	0.0309364	3.91883	0.027029	5.1827	0.0066602	6.51767	0.00147397	0.951333	0.620975	6.6755	0.0011643	8.03937	0.000252598	6.7755	0.00100148	-5.56633	0.00577842	0.157833	0.93452	0.257833	0.893242	1.5217	0.451695	5.72417	0.00463937	5.82417	0.00403066	7.08803	0.00102803	0.1	0.958484	1.36387	0.499674	-1.26387	0.531471
Ng21_10uM	43	-1.17127	0.339418	4.47323	0.000660174	0.9174	0.45331	2.6894	0.0321255	3.9504	0.002267	5.1393	0.000264738	5.6445	0.000159072	2.08867	0.130896	3.86067	0.00685921	6.31057	6.81051e-05	5.12167	0.000508134	-3.55583	0.0121867	-1.78383	0.195297	-0.522833	0.701527	0.666067	0.641695	1.772	0.198215	3.033	0.0307386	4.2219	0.00497818	1.261	0.357414	2.4499	0.0922855	-1.1889	0.407589
Ng22_1uM	44	-1.42083	0.250027	1.23317	0.317124	0.926	0.451296	3.19917	0.0121047	1.2075	0.327177	2.106	0.110693	2.654	0.0581776	2.34683	0.0923388	4.62	0.00155806	3.52683	0.0178224	2.62833	0.0605416	-0.307167	0.82259	1.966	0.156354	-0.0256667	0.985048	0.872833	0.544342	2.27317	0.102657	0.2815	0.837189	1.18	0.413324	-1.99167	0.151151	-1.09317	0.448266	-0.8985	0.532627
Ng23_1uM	45	-2.31157	0.213954	-0.179733	0.922274	-2.38123	0.200731	-0.543233	0.768181	-1.39857	0.449326	-1.9443	0.322633	2.13183	0.303811	-0.0696667	0.973014	1.76833	0.392706	0.367267	0.865006	0.913	0.657922	-2.2015	0.288492	-0.3635	0.859923	-1.21883	0.554829	-1.76457	0.415897	1.838	0.374504	0.982667	0.633734	0.436933	0.83973	-0.855333	0.67823	-1.40107	0.517659	0.545733	0.800607
Ng24_1uM	46	-3.33333	0.0970939	3.45967	0.0854785	-2.19033	0.270943	2.41233	0.226074	1.23667	0.532106	2.419	0.251975	6.793	0.00356234	1.143	0.605221	5.74567	0.0123786	5.75233	0.0165976	4.57	0.0436449	-5.65	0.0137949	-1.04733	0.635663	-2.223	0.31698	-1.04067	0.653495	4.60267	0.0422361	3.427	0.126102	4.60933	0.0519227	-1.17567	0.594983	0.00666667	0.997703	-1.18233	0.610167
Ng24_3uM	47	-1.556	0.175458	1.68783	0.142449	0.00166667	0.998829	1.62133	0.158424	2.88633	0.014387	2.7923	0.0247092	3.24383	0.0139214	1.55767	0.224031	3.17733	0.0158473	4.3483	0.00210815	4.44233	0.00108309	-1.68617	0.188807	-0.0665	0.958215	1.1985	0.347703	1.10447	0.408724	1.61967	0.206469	2.88467	0.0275389	2.79063	0.04118	1.265	0.321912	1.17097	0.381345	0.0940333	0.943686
Ng25_1uM	48	-3.9579	0.0256897	0.224933	0.895902	-1.9139	0.269216	0.666933	0.698299	0.8996	0.601364	2.4779	0.179054	4.18283	0.0343845	2.044	0.290921	4.62483	0.0200634	6.4358	0.00258984	4.8575	0.0149325	-2.13883	0.26943	0.442	0.818163	0.674667	0.725756	2.25297	0.267388	2.58083	0.18417	2.8135	0.148519	4.3918	0.0341982	0.232667	0.90365	1.81097	0.371356	-1.5783	0.435377
Ng25_3uM	49	-5.25643	0.00404428	-2.67177	0.128974	-4.1671	0.0202514	-1.63143	0.349562	-2.56893	0.143934	1.1359	0.537908	2.58467	0.187389	1.08933	0.575041	3.625	0.0672272	6.39233	0.00297343	2.6875	0.170813	-1.49533	0.442332	1.04033	0.592293	0.102833	0.957709	3.80767	0.0668324	2.53567	0.19571	1.59817	0.411838	5.303	0.0122353	-0.9375	0.629276	2.76733	0.178556	-3.70483	0.0742198
Ng26_1uM	50	-2.67327	0.127151	3.5784	0.0434572	-2.28493	0.190562	1.9169	0.27065	3.4924	0.0484861	4.5013	0.01773	6.25167	0.00228386	0.388333	0.840635	4.59017	0.0215095	7.17457	0.000956108	6.16567	0.00258594	-5.86333	0.00397651	-1.6615	0.391673	-0.086	0.964472	0.9229	0.64899	4.20183	0.034397	5.77733	0.00448581	6.78623	0.00165936	1.5755	0.416433	2.5844	0.206416	-1.0089	0.618869
Ng27_1uM	51	-2.54173	0.0954303	0.828267	0.580995	1.4766	0.327133	3.40977	0.0272999	1.87543	0.214957	2.2781	0.156789	3.37	0.0495453	4.01833	0.0203957	5.9515	0.000926069	4.81983	0.0086332	4.41717	0.0113338	0.648333	0.698907	2.5815	0.128695	1.04717	0.532759	1.44983	0.411082	1.93317	0.252243	0.398833	0.811816	0.8015	0.648566	-1.53433	0.36205	-1.13167	0.52044	-0.402667	0.81872
Ng27_3uM	52	-3.51007	0.051527	3.3361	0.0636373	-1.76223	0.319708	1.5286	0.387337	-0.130067	0.94109	1.0839	0.56231	6.84617	0.00115021	1.74783	0.376752	5.03867	0.0137528	4.59397	0.0306931	3.38	0.0915844	-5.09833	0.0127499	-1.8075	0.360842	-3.46617	0.0838896	-2.2522	0.278688	3.29083	0.100158	1.63217	0.40885	2.84613	0.172872	-1.65867	0.40135	-0.4447	0.829442	-1.21397	0.557232
Ng28_1uM	53	-2.09233	0.152768	0.829833	0.566472	1.11717	0.441027	4.80867	0.00176888	0.9115	0.529085	2.4215	0.119615	2.92217	0.0761241	3.2095	0.0523363	6.901	0.000106021	4.51383	0.0105855	3.00383	0.0685742	0.287333	0.858826	3.97883	0.017472	0.0816667	0.959673	1.59167	0.350059	3.6915	0.0267262	-0.205667	0.898682	1.30433	0.442989	-3.89717	0.0197506	-2.38717	0.163887	-1.51	0.375073
Ng29_1uM	54	0.735733	0.677741	-0.801267	0.65093	2.0564	0.248897	0.567233	0.748575	2.92373	0.104	4.2979	0.0263824	-1.537	0.438708	1.32067	0.505387	-0.1685	0.932093	3.56217	0.0915983	2.188	0.272136	2.85767	0.15365	1.3685	0.490182	3.725	0.0652205	5.09917	0.0176748	-1.48917	0.452984	0.867333	0.66131	2.2415	0.28326	2.3565	0.237479	3.73067	0.0777573	-1.37417	0.508743
Ng30_1uM	55	-0.2772	0.858048	4.53497	0.00534816	0.729967	0.63804	4.36163	0.00718658	5.50047	0.000937428	6.4901	0.000286306	4.81217	0.00791643	1.00717	0.561819	4.63883	0.0102412	6.7673	0.00056105	5.77767	0.00173743	-3.805	0.0328554	-0.173333	0.920307	0.9655	0.578049	1.95513	0.285367	3.63167	0.0411851	4.7705	0.00842564	5.76013	0.00275803	1.13883	0.512082	2.12847	0.245427	-0.989633	0.586679
Ng31_1uM	56	3.2703	0.0393934	3.92247	0.0145402	5.28763	0.00135743	3.6493	0.0223433	6.0748	0.000302262	3.4783	0.0388782	0.652167	0.706078	2.01733	0.246951	0.379	0.826421	0.208	0.908623	2.8045	0.110208	1.36517	0.431242	-0.273167	0.874393	2.15233	0.21726	-0.444167	0.806439	-1.63833	0.345704	0.787167	0.649102	-1.80933	0.321044	2.4255	0.165467	-0.171	0.924822	2.5965	0.157098
Ng31_3uM	57	-0.5456	0.694062	-2.22243	0.11439	-0.1526	0.912318	-0.5901	0.670573	3.2864	0.021809	2.0135	0.175677	-1.67683	0.282602	0.393	0.799832	-0.0445	0.977086	2.5591	0.120858	3.832	0.017055	2.06983	0.186378	1.63233	0.29539	5.50883	0.000921392	4.23593	0.012251	-0.4375	0.777753	3.439	0.0311397	2.1661	0.187324	3.8765	0.0158956	2.6036	0.114718	1.2729	0.435168
Ng31_10uM	58	-2.8807	0.140366	1.83363	0.344083	-2.0627	0.287894	-1.0002	0.604367	-2.50503	0.198312	0.4657	0.819834	4.71433	0.0334891	0.818	0.70446	1.8805	0.385042	3.3464	0.144006	0.375667	0.861613	-3.89633	0.0762659	-2.83383	0.193166	-4.33867	0.0494132	-1.36793	0.545875	1.0625	0.622453	-0.442333	0.837384	2.5284	0.266906	-1.50483	0.486243	1.4659	0.517641	-2.97073	0.193374
Ng31_30uM	59	-5.9229	0.0107212	-1.2804	0.566119	-4.1534	0.0678276	-1.9224	0.390199	-3.46007	0.125788	-1.0223	0.665521	4.6425	0.0678925	1.7695	0.478654	4.0005	0.113743	4.9006	0.0662029	2.46283	0.325518	-2.873	0.252441	-0.642	0.796601	-2.17967	0.383602	0.2581	0.92127	2.231	0.372609	0.693333	0.780753	3.1311	0.234661	-1.53767	0.537814	0.9001	0.730516	-2.43777	0.35315
Ng32_1uM	60	1.07357	0.491315	5.3494	0.00128963	0.367233	0.813403	8.60823	1.87544e-06	4.97357	0.00255424	8.3913	8.01595e-06	4.27583	0.0176656	-0.706333	0.6849	7.53467	8.78826e-05	7.31773	0.000236053	3.9	0.0295223	-4.98217	0.00629628	3.25883	0.0665603	-0.375833	0.828929	3.0419	0.101035	8.241	2.4421e-05	4.60633	0.0110143	8.02407	7.1358e-05	-3.63467	0.0417444	-0.216933	0.905323	-3.41773	0.0665725
Ng33_1uM	61	-0.380267	0.80504	5.13507	0.0017406	-0.6336	0.681082	7.5309	1.50842e-05	4.30573	0.00755117	5.8985	0.000783821	5.51533	0.00251618	-0.253333	0.883042	7.91117	3.86439e-05	6.27877	0.00115787	4.686	0.00915289	-5.76867	0.00166351	2.39583	0.169138	-0.829333	0.630538	0.763433	0.672816	8.1645	2.42242e-05	4.93933	0.00623805	6.5321	0.000769871	-3.22517	0.0666967	-1.6324	0.368455	-1.59277	0.380081
Ng34_1uM	62	-2.11303	0.201352	1.67997	0.307893	0.217967	0.894076	3.94797	0.0197981	4.37797	0.0103207	4.7494	0.0088278	3.793	0.0434099	2.331	0.207294	6.061	0.00185486	6.86243	0.000870133	6.491	0.000945357	-1.462	0.426197	2.268	0.219596	2.698	0.145744	3.06943	0.115405	3.73	0.0468314	4.16	0.0275136	4.53143	0.0223735	0.43	0.814297	0.801433	0.676608	-0.371433	0.846588
Ng34_3uM	63	-2.80953	0.123046	2.13197	0.238965	-0.7507	0.676075	1.84713	0.306567	2.1053	0.24479	3.2511	0.0933927	4.9415	0.0175076	2.05883	0.308031	4.65667	0.0246096	6.06063	0.00605708	4.91483	0.0180832	-2.88267	0.156045	-0.284833	0.887132	-0.0266667	0.989397	1.11913	0.595528	2.59783	0.200074	2.856	0.159813	4.0018	0.0628355	0.258167	0.897636	1.40397	0.505875	-1.1458	0.586824
Ng35_1uM	64	-1.90953	0.289635	3.57763	0.051122	1.13863	0.525891	3.16913	0.082483	1.4763	0.411653	2.39	0.212706	5.48717	0.0087082	3.04817	0.13333	5.07867	0.0145898	4.29953	0.0458621	3.38583	0.0965113	-2.439	0.227363	-0.4085	0.838355	-2.10133	0.297185	-1.18763	0.572413	2.0305	0.313551	0.337667	0.86608	1.25137	0.552068	-1.69283	0.399881	-0.779133	0.710819	-0.9137	0.663816
Lg2_HF_10uM	67	-0.695767	0.405748	-0.0147667	0.98586	-1.0631	0.20655	0.299733	0.719271	2.55307	0.00369257	6.8831	1.27366e-09	0.681	0.466259	-0.367333	0.693634	0.9955	0.288661	7.57887	1.40691e-09	3.24883	0.00112328	-1.04833	0.264197	0.3145	0.735848	2.56783	0.00836624	6.89787	1.30897e-08	1.36283	0.148793	3.61617	0.000350708	7.9462	4.30317e-10	2.25333	0.0194724	6.58337	3.71086e-08	-4.33003	6.45666e-05
Lg1_1uM	68	-0.7692	0.603278	1.23547	0.40513	-0.151533	0.918322	0.6858	0.643002	5.07163	0.0013164	5.0869	0.00223435	2.00467	0.229182	0.617667	0.70873	1.455	0.380758	5.8561	0.00152959	5.84083	0.000976985	-1.387	0.403209	-0.549667	0.739514	3.83617	0.0245283	3.85143	0.0309162	0.837333	0.612826	5.22317	0.00282366	5.23843	0.00412418	4.38583	0.0108535	4.4011	0.0144729	-0.0152667	0.99297
Lg2_1uM	69	-0.832033	0.575314	3.09897	0.0416962	2.32263	0.122683	0.671633	0.650874	4.47347	0.0041835	7.6298	1.69778e-05	3.931	0.0217825	3.15467	0.0625562	1.50367	0.366666	8.46183	1.61611e-05	5.3055	0.00252799	-0.776333	0.639906	-2.42733	0.148298	1.3745	0.408871	4.53083	0.012252	-1.651	0.322098	2.15083	0.198976	5.30717	0.00379996	3.80183	0.0261944	6.95817	0.000242649	-3.15633	0.075076
Lg2_3uM	70	-0.526333	0.619131	1.28233	0.229381	1.43583	0.179341	0.662167	0.532101	3.00367	0.00670797	5.6416	9.59003e-06	1.80867	0.131461	1.96217	0.102608	1.1885	0.317694	6.16793	1.14729e-05	3.53	0.00455647	0.1535	0.896683	-0.620167	0.600434	1.72133	0.150594	4.35927	0.00103286	-0.773667	0.513889	1.56783	0.189482	4.20577	0.00147498	2.3415	0.0530413	4.97943	0.000233058	-2.63793	0.0383736
Lg2_10uM	71	-0.5594	0.464366	2.2861	0.00439078	0.9356	0.223809	1.5416	0.0483997	3.1396	0.000169752	3.4519	0.000106574	2.8455	0.00171268	1.495	0.085021	2.101	0.0173575	4.0113	5.38657e-05	3.699	8.54861e-05	-1.3505	0.118514	-0.7445	0.38443	0.8535	0.319431	1.1658	0.196662	0.606	0.478267	2.204	0.0128741	2.5163	0.00716052	1.598	0.0663309	1.9103	0.0375117	-0.3123	0.726895
Lg3_1uM	72	-1.0122	0.431438	2.17263	0.0957535	0.532967	0.677839	0.590133	0.645617	2.33263	0.0744486	6.7247	1.25664e-05	3.18483	0.0309275	1.54517	0.284338	1.60233	0.267155	7.7369	6.57159e-06	3.34483	0.0238282	-1.63967	0.256341	-1.5825	0.27303	0.16	0.911096	4.55207	0.00406114	0.0571667	0.968176	1.79967	0.213569	6.19173	0.000169852	1.7425	0.228194	6.13457	0.000190864	-4.39207	0.00540714
Lg4_1uM	73	-1.7956	0.085924	1.06257	0.303722	0.339733	0.740791	0.786567	0.445094	2.93357	0.00640934	3.1914	0.00527565	2.85817	0.0163378	2.13533	0.0684092	2.58217	0.0290092	4.987	0.000157836	4.72917	0.000169107	-0.722833	0.529739	-0.276	0.809979	1.871	0.108643	2.12883	0.0826324	0.446833	0.697235	2.59383	0.0283323	2.85167	0.0219129	2.147	0.0669737	2.40483	0.0510871	-0.257833	0.8304
Lg5_3uM	74	-2.2462	0.0304517	0.806967	0.425018	-1.05853	0.296737	0.1418	0.888087	1.67363	0.102389	4.821	5.02738e-05	3.05317	0.00941804	1.18767	0.295053	2.388	0.0390652	7.0672	4.36174e-07	3.91983	0.00114819	-1.8655	0.103401	-0.665167	0.555716	0.866667	0.44335	4.01403	0.00145398	1.20033	0.290004	2.73217	0.0191615	5.87953	1.14268e-05	1.53183	0.178795	4.6792	0.000276324	-3.14737	0.0106028
Lg6_1uM	75	-0.4997	0.662299	1.4503	0.208926	1.10247	0.337484	1.18763	0.301934	4.4803	0.000312028	5.7073	2.69312e-05	1.95	0.132438	1.60217	0.214295	1.68733	0.191385	6.207	3.4346e-05	4.98	0.00033425	-0.347833	0.785535	-0.262667	0.83716	3.03	0.0218157	4.257	0.00270822	0.0851667	0.946856	3.37783	0.0111637	4.60483	0.00130136	3.29267	0.0132012	4.51967	0.00156077	-1.227	0.362359
Lg7_1uM	76	0.680967	0.590699	5.17613	0.000183183	0.8048	0.525318	3.5288	0.00762631	3.4678	0.00864304	5.1437	0.000401062	4.49517	0.00267505	0.123833	0.930169	2.84783	0.0492253	4.46273	0.00426143	2.78683	0.0540503	-4.37133	0.00340625	-1.64733	0.247664	-1.70833	0.230879	-0.0324333	0.98254	2.724	0.0594431	2.663	0.0651155	4.3389	0.00533364	-0.061	0.965567	1.6149	0.279396	-1.6759	0.261902
Lg7_3uM	77	0.377267	0.717844	2.91593	0.00756615	1.44443	0.171206	4.08527	0.000316276	3.7441	0.000836202	5.9467	3.16041e-06	2.53867	0.0343729	1.06717	0.362715	3.708	0.00269053	5.56943	4.41082e-05	3.36683	0.0059493	-1.4715	0.211564	1.16933	0.319099	0.828167	0.47906	3.03077	0.0168823	2.64083	0.0280963	2.29967	0.0541158	4.50227	0.000639123	-0.341167	0.770018	1.86143	0.133561	-2.2026	0.0774922
Lg8_1uM	78	-0.521433	0.677065	2.29023	0.0727657	0.340233	0.785687	1.52457	0.227105	4.30323	0.001285	5.5584	0.000136911	2.81167	0.0497223	0.861667	0.538707	2.046	0.148713	6.07983	0.000157016	4.82467	0.00124981	-1.95	0.168215	-0.765667	0.584689	2.013	0.155205	3.26817	0.0305181	1.18433	0.399111	3.963	0.00683164	5.21817	0.000914925	2.77867	0.0523341	4.03383	0.00849349	-1.25517	0.394229
Lg9	79	0.259867	0.774968	1.92487	0.0391796	0.2697	0.766705	2.15187	0.021972	3.17687	0.00109363	4.2423	7.07943e-05	1.665	0.106865	0.00983333	0.992276	1.892	0.0681772	3.98243	0.00053882	2.917	0.00618891	-1.65517	0.108885	0.227	0.82322	1.252	0.222073	2.31743	0.0344755	1.88217	0.0695643	2.90717	0.00634909	3.9726	0.000553785	1.025	0.315997	2.09043	0.0552288	-1.06543	0.320282
Lg10_1uM	80	-2.09813	0.210919	1.4617	0.381051	-1.5648	0.348711	1.6432	0.325367	1.75003	0.295291	4.3879	0.0163293	3.55983	0.0607739	0.533333	0.774031	3.74133	0.0492592	6.48603	0.00175843	3.84817	0.0434102	-3.0265	0.108756	0.1815	0.92213	0.288333	0.876605	2.9262	0.138334	3.208	0.0897569	3.31483	0.0799298	5.9527	0.00376494	0.106833	0.954115	2.7447	0.16381	-2.63787	0.180439
Lg11_1uM	81	0.8346	0.405541	3.35693	0.00161809	0.711267	0.477895	3.00977	0.00424608	4.6196	3.52249e-05	8.4047	8.09968e-10	2.52233	0.0284907	-0.123333	0.912085	2.17517	0.0570107	7.5701	9.10818e-08	3.785	0.00149189	-2.64567	0.0219668	-0.347167	0.756088	1.26267	0.262068	5.04777	9.47821e-05	2.2985	0.0448571	3.90833	0.00108623	7.69343	6.46483e-08	1.60983	0.15475	5.39493	3.73857e-05	-3.7851	0.00232868
Lg12_1uM	82	0.5589	0.693884	5.3034	0.000538403	0.252233	0.858907	8.07223	1.13051e-06	3.86873	0.00902392	4.9861	0.00184558	4.7445	0.00449715	-0.306667	0.84672	7.51333	2.45965e-05	4.4272	0.0106747	3.30983	0.0420659	-5.05117	0.00264934	2.76883	0.0866004	-1.43467	0.368151	-0.3173	0.84876	7.82	1.32565e-05	3.6165	0.0270687	4.73387	0.00662719	-4.2035	0.0109808	-3.08613	0.0692359	-1.11737	0.502979
Lg12_3uM	83	0.166667	0.882833	3.14417	0.00785628	1.01217	0.373093	3.2815	0.00570971	3.74383	0.00185977	5.895	1.39139e-05	2.9775	0.0226755	0.8455	0.504808	3.11483	0.017455	5.72833	9.14379e-05	3.57717	0.0069138	-2.132	0.0974303	0.137333	0.913499	0.599667	0.635726	2.75083	0.0432106	2.26933	0.0783625	2.73167	0.0356267	4.88283	0.000634971	0.462333	0.714805	2.6135	0.0541788	-2.15117	0.110372
Lg13	84	-0.0866333	0.918714	4.06337	2.09829e-05	1.04503	0.222605	2.7832	0.00203666	2.6862	0.0028018	3.3213	0.000623365	4.15	7.76385e-05	1.13167	0.237214	2.86983	0.00411814	3.40793	0.00134905	2.77283	0.00541985	-3.01833	0.00268116	-1.28017	0.182251	-1.37717	0.152016	-0.742067	0.457518	1.73817	0.072723	1.64117	0.0894972	2.27627	0.0266474	-0.097	0.918596	0.5381	0.58946	-0.6351	0.524492
Lg14	85	0.206467	0.815755	2.78063	0.00300522	1.07363	0.229715	4.04663	4.19984e-05	3.57447	0.000220185	4.4944	2.11987e-05	2.57417	0.0124879	0.867167	0.383509	3.84017	0.000355106	4.28793	0.000165677	3.368	0.00144073	-1.707	0.0905107	1.266	0.205691	0.793833	0.424658	1.71377	0.104648	2.973	0.00436991	2.50083	0.0150164	3.42077	0.00195471	-0.472167	0.634008	0.447767	0.666766	-0.919933	0.378125
Lg15	86	-0.603767	0.599861	5.0649	6.94655e-05	1.17207	0.310788	4.55273	0.00027469	3.20123	0.00774233	3.031	0.016487	5.66867	6.84676e-05	1.77583	0.171847	5.1565	0.000234769	3.63477	0.00972457	3.805	0.0048643	-3.89283	0.00404492	-0.512167	0.690393	-1.86367	0.152088	-2.0339	0.136561	3.38067	0.0115051	2.02917	0.119772	1.85893	0.172653	-1.3515	0.296058	-1.52173	0.262446	0.170233	0.899458
Lg16	87	-0.447633	0.72669	3.13037	0.0182235	0.8442	0.510601	1.49837	0.245647	2.36503	0.0702613	4.9593	0.000691484	3.578	0.0159469	1.29183	0.369001	1.946	0.178715	5.40693	0.00080199	2.81267	0.0547923	-2.28617	0.11569	-1.632	0.257839	-0.765333	0.593364	1.82893	0.22717	0.654167	0.647939	1.52083	0.291176	4.1151	0.0086756	0.866667	0.545602	3.46093	0.0254526	-2.59427	0.089573
Lg17	88	-1.4801	0.367057	4.81423	0.00503984	0.525733	0.747584	4.8719	0.00458387	4.50107	0.00835145	3.422	0.053585	6.29433	0.00125663	2.00583	0.275384	6.352	0.00114729	4.9021	0.0137494	5.98117	0.00204726	-4.2885	0.022985	0.0576667	0.974796	-0.313167	0.863795	-1.39223	0.468527	4.34617	0.0213171	3.97533	0.0342628	2.89627	0.135739	-0.370833	0.839042	-1.4499	0.450434	1.07907	0.573732
Lg18_HF_1uM	89	1.02853	0.389642	4.12987	0.0011801	0.623533	0.600934	3.85987	0.00224896	4.67153	0.000307343	3.958	0.0030339	3.10133	0.0240232	-0.405	0.760962	2.83133	0.0383655	2.92947	0.0409125	3.643	0.00877298	-3.50633	0.0114037	-0.27	0.839231	0.541667	0.684236	-0.171867	0.901988	3.23633	0.0188439	4.048	0.00391635	3.33447	0.0208946	0.811667	0.542774	0.0981333	0.943938	0.713533	0.609707
Lg7_HF_3uM	90	1.1044	0.243061	2.7139	0.00584397	1.3919	0.143191	4.8249	6.66487e-06	4.23257	5.00988e-05	7.4256	3.57511e-09	1.6095	0.130338	0.2875	0.784066	3.7205	0.000942984	6.3212	9.38511e-07	3.12817	0.00460009	-1.322	0.211918	2.111	0.0494839	1.51867	0.152829	4.7117	0.00010243	3.433	0.00206644	2.84067	0.0094583	6.0337	2.19963e-06	-0.592333	0.572952	2.6007	0.0221798	-3.19303	0.00569497
Lg12_HF_3uM	91	1.45843	0.381206	8.88477	3.30659e-06	0.581433	0.725946	6.9491	0.000135902	6.34943	0.000408727	7.8531	5.78009e-05	7.42633	0.000239693	-0.877	0.636503	5.49067	0.00485428	6.39467	0.00197244	4.891	0.0112887	-8.30333	5.53602e-05	-1.93567	0.299507	-2.53533	0.17623	-1.03167	0.596198	6.36767	0.00130195	5.768	0.00323319	7.27167	0.000533626	-0.599667	0.746402	0.904	0.642293	-1.50367	0.440838
		*logFC = log fold change
