# Supplementary material for: Unraveling cross-reactivity of anti-glycan IgG responses in filarial nematode infections
Source: Front Immunol. 2023 Mar 6;14:1102344. doi: 10.3389/fimmu.2023.1102344 (PMC10026598; doi:10.3389/fimmu.2023.1102344)
Supplement: Supplementary file 4 [file Table_3.xlsx]

## Sheet: Total IgG - glycan cat. MFIs
Glycan class	Category1	Bm1-1	Bm1-2	Bm1-3	Bm1-4	Bm1-5	Bm2-1	Bm2-2	Bm2-3	Bm2-4	Bm2-5	Average Bm	Ov-1	Ov-2	Ov-3	Ov-4	Ov-5	Ov-6	Average Ov	Mp-1	Mp-2	Mp-3	Mp-4	Mp-5	Mp-6	Average Mp	Ll-1	Ll-2	Ll-3	Ll-4	Ll-5	Ll-6	Average Ll	Wb-1	Wb-2	Wb-3	Wb-4	Wb-5	Wb-6	Average Wb	Un-G1	Un-G2	Un-G3	Un-G4	Un-G5	Un-G6	Average Uninf Ghana	Un-NL1	Un-NL2
GSL glycans	aGal	4774.21	3369.79	8258.45	935.788	7151.88	2696.18	1506.58	4900.64	5026.3	7196.3	4581.61	7484.39	19685.8	3317.03	10079.9	2780.73	2802.33	7691.7	1842.67	2111.91	2472.06	3673.85	4046.24	4851.45	3166.36	5706.15	1632.27	994.394	1793.21	1691.7	2286.15	2350.65	1317.27	900.576	4381.15	3382.61	3155.24	186.818	2220.61	184.03	4706.18	1264.27	163.758	960.424	262.667	1256.89	802.197	348.424
	GalNAc	2788.5	2847.33	2620.94	407.611	8450.44	1983.5	1392.83	3513.28	4490.97	5403.39	3389.88	4951.28	10147.5	4427.56	12926.6	2253.11	5215.33	6653.56	3122.11	3891.89	1046.28	1690.17	2218	4619.22	2764.61	5020.17	713.944	380.944	944.333	728.5	2175.5	1660.56	585.778	424.722	2902.22	992.611	1380.44	209.556	1082.56	175.722	5675.5	326.222	114.722	850.333	431.444	1262.32	1062.06	396.278
	Term GlcNAc	6820.29	4473	13215.1	1444.62	10033	3832.29	1760.33	6133.62	6709.52	9771.86	6419.36	10540.8	25399.2	4073.14	12182.3	3625.52	3412.67	9872.27	2610.19	3103.1	3633.24	5136.71	5336.52	6943.76	4460.59	6793.71	2224.9	1433.76	2134.67	2250.48	2740.76	2929.71	1868.62	1202.29	5758.95	4847.67	4450.1	272.286	3066.65	218.095	5517.57	1916.14	189.095	1196.24	274.429	1551.93	1179.12	459.619
	GlcA	6651.25	6002.52	6574.27	1649.54	15670.5	8197.94	1896.88	2453.12	9584.11	13401	7208.12	9203.85	11899.9	3941.25	7185.85	1058.11	3997.5	6214.41	2737.79	5772.02	1155.85	1500.96	2845.4	8476.5	3748.09	2773.83	1176.03	175.25	825.229	337	996.667	1047.34	652.875	900.125	3304.96	684.292	1040.1	193.396	1129.29	199.229	3811.08	570.833	185.25	814.229	219.813	966.74	1289.32	381.625
	Fuc-aGal	6950.08	6887.5	11492.8	1577.25	16153.9	5645.92	1006.33	2569.25	5898.83	12028.8	7021.08	9400.58	10939.2	3529.08	6962.25	1029.92	2368.67	5704.96	2529.33	4974.75	1046.08	1432.33	3127.08	5048.33	3026.32	2372.58	926	260.333	869.75	358.5	785.417	928.764	821.75	1057.92	2764.42	924.833	1601.42	183.25	1225.6	174.25	4347.92	853.75	136.083	598.833	177.667	1048.08	958.667	457.167
	Fuc-HexNAc	6252.41	5707.07	4854.96	1811.96	15242.4	8922.48	2516.44	2836.15	11084.1	14679	7390.7	8728.78	11846.6	3880.74	7778.26	913.704	5029.81	6362.98	3420.52	7061.67	1155.52	1519.56	2428.37	10718.2	4383.97	3860.37	1095.76	68.6667	899.519	330.074	1174.22	1238.1	544.889	766.519	3812.15	411.741	698.593	140.963	1062.48	210	3900.93	646.111	188.148	993.519	206.37	1024.18	1827.81	463.407
N-glycans	PC-GlcNAc	1256.78	1245.59	1223.33	460.913	6448.45	1303.52	122.841	1113.52	1396.65	2281.49	1685.31	2494.19	6295.7	3577.47	12188.4	469.261	3569.58	4765.77	1752.65	2152.71	384.174	845.072	910.014	2540.78	1430.9	1054.39	1458.3	75.6957	243.986	500.725	60.1304	565.539	723.007	362.565	1476.84	208.652	249.275	258.101	546.407	233.449	2660.77	646.739	205.043	1675.74	140.681	927.07	764.196	2477.2
	PC-Man	727.81	817.5	879.619	292.667	4276.02	749.286	118.881	693.095	812.976	1240.05	1060.79	1596.69	3751.21	2924.17	9063.48	351.548	2295.24	3330.39	1407.14	1198.26	209.643	522.643	527.357	1711.93	929.496	772.024	1025.76	41.3095	307.571	405.262	50.5714	433.75	667.357	292.048	1053.38	226.476	191.833	110.381	423.579	200.905	1989.79	512.619	111.857	951.714	110.31	646.198	500.369	1783.36
	Pauci-man	220.707	535.407	322.573	123.02	1466.36	271.48	89.7867	407.213	270.72	389.213	409.648	288.533	1491.08	1457.76	3697.01	208.867	894.747	1322.35	695.413	489.04	86.9867	251.507	229.893	616.133	394.829	387.627	655.027	16.3067	176.733	255.093	46.8667	256.276	453.44	264.96	520.827	143.853	123.867	80.6	264.591	116.84	927.347	257.653	72.48	443.267	55.1067	312.116	257.66	828.613
	Man5-7	2752.28	2409.51	2115.91	395.391	7623.62	2913.97	234.899	235.362	3109.22	4733.23	2652.34	4280.88	4858.24	1692.29	4012.78	328.928	1591.09	2794.03	1499.09	2064.67	469.855	746.522	864.739	2229.57	1312.41	319.986	667.812	78.3913	76.8696	185.667	57.529	231.042	600.065	406.435	644.928	55.5942	100.797	107.232	319.175	107.101	965.913	162.203	135.42	455.826	87.4203	318.981	219.746	707.609
	Man8-9	4135.31	3136.64	3591.24	568.5	11753.8	4618.63	298.595	362.143	4777.43	7408.19	4065.04	6769.07	8789.74	2968.5	10318	616.738	3003.62	5410.95	1929.52	3175.74	686.5	1092.62	1156.9	3560	1933.55	581.548	800.643	105.548	249.738	163.262	74.2976	329.173	483.071	431.405	1033.12	57.3333	56.0714	145.667	367.778	149.19	1827.95	128.214	116.024	605.024	91.4286	486.306	228.44	1186.71
	Core-fuc	1035.17	1016.77	910.514	321.604	4444.26	1002.48	123.883	766.955	1074.55	1629.01	1232.52	1806.59	4225.3	2337.54	8028.08	330.063	2400.6	3188.03	1121.17	1406.9	268.234	557.342	565.694	1688.82	934.694	760.378	995.712	51.4775	150.486	350.027	60.4865	394.761	510.365	340.248	1000.95	159.117	182.91	169.811	393.899	161.937	1699.69	381.315	142.18	1067.61	104.901	592.94	516.122	1659.59
	Out-fuc	768.909	817.667	1264.33	272.818	6050.61	879.697	152.121	562.848	947.576	1223.03	1293.96	2624.97	5506.97	4933.05	15032.5	503.455	3729.42	5388.39	1875.76	2055.79	358.212	739.394	690.152	2492.15	1368.58	988.03	876.515	127.242	482.818	415.818	56.2424	491.111	637.121	283	1398.52	230.394	311.697	220.97	513.616	206.212	2008.79	348.333	149.424	1293.21	140.727	691.116	632.015	2866.91
	Term GlcNAc	977.915	995.919	833.607	301.406	4253.66	924.111	92.2479	703.718	1048.44	1543.72	1167.47	1732.32	4050.21	2255.8	7552.91	308.479	2254.15	3000.2	1147.67	1301.49	244.359	524.556	536.368	1584.85	889.882	705.197	1017.94	26.8803	141.385	353.598	55.0342	383.339	556.432	397.543	967.444	175.778	148.872	157.778	400.641	160.607	1625.86	393.632	125.821	963.145	95.5812	560.775	428.244	1544.55
	GlcA	2080.04	2087.17	1100.83	357.708	6718.04	2316.67	110.208	179.333	2743.6	4226.83	2192.04	4078.67	4156.67	1202.08	1770.81	315.875	1396.46	2153.43	1395.33	1729.58	558.125	487.5	726	2224.25	1186.8	171.625	697.417	15.5833	29.125	144.417	40.9167	183.181	623.396	442.667	390.25	66.7083	40.0417	37.5417	266.767	95.375	620.583	200.417	147.042	305.667	59.875	238.16	33.625	359.5
Infection plasma
Bm = B. malayi infection plasma
Ov = O. volvulus infection plasma
Mp = M. perstans infection plasma
Ll = L. loa infection plasma
Wb = W. bancrofti infection plasma
Un-G = Uninfected plasma (origin = Ghana)
Un-NL = Uninfected plasma (origin = The Netherlands)
1Category based on glycan motifs
PC-GlcNAc	Phosphorylcholine substituted GlcNAc
PC-Man	Phosphorylcholine substituted mannose
Pauci-man	Pauci-mannoses
Man5-7	High-mannoses (5-7)
Man8-9	High-mannoses (8-9)
Core-fuc	Core-fucosylation
Out-fuc	Outer-arm fucosylation
Term GlcNAc	Terminal GlcNAc
GlcA	Glucuronic acid
aGal	Terminal α-galactose
Term GalNac	Terminal GalNAc
Fuc-Gal	Fucosylated α-galactose
Fuc-HexNAc	Fucosylated HexNac(s)
[truncated: 4 more columns]

## Sheet: Statistics
Category	B. malayi vs O. volvulus		B. malayi vs W. bancrofti		B. malayi vs M. perstans		B. malayi vs L. loa		B. malayi vs uninfected (Ghana)		B. malayi vs uninfected (NL)		O. volvulus vs W. bancrofti		O. volvulus vs M. perstans		O. volvulus vs L. loa		O. volvulus vs uninfected (NL)		O. volvulus vs uninfected (Ghana)		W. bancrofti vs M. perstans		W. bancrofti vs L. loa		W. bancrofti vs uninfected (Ghana)		W. bancrofti vs uninfected (NL)		M. perstans vs L. loa		M. perstans vs uninfected (Ghana)		M. perstans vs uninfected (NL)		L. loa vs uninfected (Ghana)		L. loa vs uninfected (NL)		Uninfected (NL) vs uninfected (Ghana)
	logFC*	P.Value	logFC	P.Value	logFC	P.Value	logFC	P.Value	logFC	P.Value	logFC	P.Value	logFC	P.Value	logFC	P.Value	logFC	P.Value	logFC	P.Value	logFC	P.Value	logFC	P.Value	logFC	P.Value	logFC	P.Value	logFC	P.Value	logFC	P.Value	logFC	P.Value	logFC	P.Value	logFC	P.Value	logFC	P.Value	logFC	P.Value
1	-0.125731	0.86744	2.41583	0.00140106	0.828793	0.271447	2.14442	0.0045409	3.24169	1.92804e-05	4.18279	2.20807e-07	2.54156	0.00263628	0.954524	0.257289	2.27015	0.00718815	4.30852	1.34004e-06	3.36742	7.06777e-05	-1.58704	0.0598582	-0.271411	0.747259	0.825861	0.326963	1.76696	0.0457891	1.31563	0.1186	2.4129	0.00429029	3.354	0.00015924	1.09727	0.192907	2.03837	0.0212814	-0.9411	0.286887
2	-0.609054	0.418898	1.36516	0.0702968	0.355746	0.636766	0.927637	0.218417	2.66955	0.000420503	4.00056	7.06614e-07	1.97421	0.0193262	0.9648	0.252207	1.53669	0.0684103	4.60962	2.4063e-07	3.27861	0.000108655	-1.00941	0.23096	-0.437519	0.603448	1.3044	0.12177	2.63541	0.00294516	0.57189	0.497181	2.31381	0.00615519	3.64482	4.13926e-05	1.74192	0.0389315	3.07293	0.000534589	-1.33101	0.132183
3	-1.10255	0.143614	1.78084	0.0183224	0.107404	0.886621	1.23159	0.102408	2.43179	0.00130274	3.39004	2.51029e-05	2.88339	0.000653677	1.20996	0.151134	2.33414	0.00572148	4.49259	4.74605e-07	3.53435	3.06721e-05	-1.67344	0.0472575	-0.549253	0.514358	0.650951	0.43967	1.6092	0.0688383	1.12419	0.18223	2.32439	0.00592592	3.28264	0.000218413	1.2002	0.154451	2.15845	0.0147682	-0.958247	0.278204
4	-0.495832	0.510459	1.34951	0.0735666	0.316551	0.674336	1.03213	0.170938	2.85599	0.000162876	4.05756	4.93468e-07	1.84534	0.0287374	0.812383	0.334914	1.52796	0.0699906	4.55339	3.34114e-07	3.35182	7.62782e-05	-1.03296	0.220273	-0.317378	0.706301	1.50648	0.074009	2.70805	0.00225226	0.71558	0.395642	2.53944	0.002658	3.74101	2.59581e-05	1.82386	0.0306414	3.02543	0.000650216	-1.20157	0.174034
5	0.218644	0.771627	2.81367	0.000202964	0.936877	0.213871	2.93906	0.000104889	3.51475	3.7043e-06	4.33979	7.82276e-08	2.59503	0.00214021	0.718233	0.393893	2.72042	0.0012943	4.12115	3.70943e-06	3.29611	9.99056e-05	-1.87679	0.0261346	0.12539	0.881645	0.701079	0.405281	1.52612	0.0843887	2.00218	0.0176834	2.57787	0.00228914	3.40292	0.000127801	0.575689	0.494329	1.40073	0.113134	-0.825044	0.350439
6	0.280799	0.709334	2.47999	0.00104333	1.00933	0.180574	2.84965	0.000168361	3.49742	4.12712e-06	4.48125	2.98675e-08	2.19919	0.00920289	0.728531	0.387151	2.56885	0.00237121	4.20046	2.4222e-06	3.21662	0.00014584	-1.47066	0.0811283	0.369665	0.660733	1.01743	0.227277	2.00127	0.0237467	1.84032	0.0291728	2.48809	0.00323576	3.47192	9.32799e-05	0.647769	0.441909	1.6316	0.0650746	-0.983834	0.265584
7	0.254792	0.735189	3.21205	2.29024e-05	0.871297	0.247649	3.10229	4.28163e-05	3.48803	4.37516e-06	4.16317	2.50803e-07	2.95726	0.000474407	0.616505	0.464244	2.8475	0.000761974	3.90838	1.12433e-05	3.23324	0.000134837	-2.34075	0.00558652	-0.109757	0.896311	0.275982	0.743152	0.951118	0.281792	2.231	0.00824443	2.61674	0.00196451	3.29187	0.00020973	0.385739	0.646965	1.06088	0.229994	-0.675136	0.444768
8	-1.52314	0.0435052	1.43207	0.0576343	-0.080249	0.91516	1.86123	0.0136998	1.11482	0.139219	1.27521	0.110825	2.95521	0.000478698	1.44289	0.0870224	3.38437	6.50368e-05	2.79835	0.0016002	2.63795	0.0018057	-1.51232	0.0728986	0.429164	0.61038	-0.317253	0.706411	-0.156859	0.859052	1.94148	0.0214165	1.19507	0.156221	1.35546	0.125238	-0.746416	0.375611	-0.586022	0.507114	-0.160394	0.855909
9	-1.62663	0.0311212	1.20013	0.111462	-0.0306069	0.967589	1.56953	0.0375148	0.984781	0.191394	1.10823	0.165736	2.82676	0.00083195	1.59602	0.0584298	3.19616	0.000160554	2.73485	0.00203693	2.61141	0.00200636	-1.23074	0.144248	0.369399	0.660962	-0.215351	0.798184	-0.0919061	0.917131	1.60014	0.0577844	1.01539	0.228212	1.13883	0.197581	-0.58475	0.487561	-0.461305	0.601531	-0.123445	0.888854
10	-1.50406	0.0461931	0.529339	0.482317	-0.0601345	0.936372	1.07525	0.153779	0.670153	0.3738	0.583745	0.465102	2.0334	0.0159961	1.44393	0.0867953	2.57931	0.00227627	2.08781	0.0183454	2.17422	0.010024	-0.589473	0.484054	0.545913	0.516919	0.140814	0.867214	0.0544069	0.950885	1.13539	0.177919	0.730287	0.386008	0.64388	0.466122	-0.405098	0.630542	-0.491506	0.577951	0.0864074	0.922072
11	-0.369113	0.624159	2.88463	0.000140115	0.487603	0.517499	3.34564	1.04295e-05	2.8962	0.000131802	3.13793	9.44927e-05	3.25374	0.000122342	0.856716	0.309228	3.71475	1.19701e-05	3.50705	7.93035e-05	3.26531	0.000115782	-2.39703	0.00454936	0.461005	0.584154	0.01157	0.989039	0.253303	0.774295	2.85803	0.000728583	2.4086	0.00435913	2.65033	0.00278863	-0.449435	0.593623	-0.207702	0.8141	-0.241733	0.784342
12	-0.710226	0.345923	3.44523	5.69932e-06	0.535771	0.477013	3.35423	9.90553e-06	3.2555	1.77864e-05	3.8764	1.52158e-06	4.15545	1.01594e-06	1.246	0.139348	4.06446	1.72379e-06	4.58663	2.75299e-07	3.96572	3.02468e-06	-2.90946	0.000584228	-0.0909971	0.913958	-0.189731	0.821762	0.431177	0.625478	2.81846	0.000861583	2.71973	0.00129797	3.34063	0.000169022	-0.0987338	0.906674	0.522174	0.554462	-0.620908	0.482173
13	-1.34933	0.073604	1.48144	0.0495622	0.145663	0.846669	1.94073	0.0101757	1.32062	0.0799312	1.42319	0.0752228	2.83077	0.000817969	1.495	0.0762331	3.29006	0.000102849	2.77253	0.00176617	2.66995	0.00158845	-1.33577	0.113072	0.459293	0.585551	-0.160818	0.848564	-0.058243	0.947427	1.79507	0.0333622	1.17496	0.163296	1.27753	0.148414	-0.620112	0.461636	-0.517536	0.557984	-0.102575	0.907551
14	-2.13984	0.00462725	1.01331	0.178864	-0.447104	0.55287	1.29076	0.0869736	1.01684	0.177355	1.07646	0.178184	3.15315	0.000196161	1.69274	0.0447713	3.4306	5.17406e-05	3.2163	0.000291465	3.15669	0.000192974	-1.46041	0.083264	0.277451	0.741833	0.00353582	0.99665	0.0631543	0.943001	1.73786	0.0393873	1.46395	0.0825219	1.52357	0.0849093	-0.273915	0.745008	-0.214296	0.808312	-0.0596185	0.946187
15	-1.39163	0.0650367	1.35741	0.0719009	0.106565	0.8875	2.02326	0.00739547	1.28457	0.0884932	1.37361	0.0859313	2.74904	0.00115075	1.4982	0.0756076	3.41489	5.5938e-05	2.76524	0.0018158	2.67621	0.00154891	-1.25084	0.137819	0.665855	0.429275	-0.0728331	0.931084	0.0162022	0.985365	1.9167	0.0231284	1.17801	0.162206	1.26704	0.151769	-0.738688	0.380571	-0.649652	0.462136	-0.0890353	0.91971
16	-0.403045	0.592652	2.9962	7.70136e-05	0.248024	0.74197	3.82665	4.89661e-07	2.74247	0.00029206	3.82773	2.0437e-06	3.39924	6.04404e-05	0.651068	0.439588	4.2297	6.55076e-07	4.23078	2.05421e-06	3.14551	0.000203213	-2.74818	0.00115486	0.830455	0.324282	-0.253729	0.763214	0.831532	0.346666	3.57863	2.4437e-05	2.49445	0.0031585	3.57971	5.64325e-05	-1.08418	0.198263	0.00107765	0.999027	-1.08526	0.219471
17	-2.12163	0.00498601	0.958745	0.203384	-0.525605	0.48541	1.50953	0.0454085	0.950841	0.20713	1.40415	0.0791995	3.08037	0.000273867	1.59602	0.0584297	3.63116	1.86045e-05	3.52577	7.26878e-05	3.07247	0.000283861	-1.48435	0.0783438	0.550788	0.513184	-0.00790333	0.992513	0.445402	0.61412	2.03514	0.0159066	1.47645	0.0799413	1.92975	0.0292057	-0.558691	0.507159	-0.105386	0.90503	-0.453305	0.607849
*logFC = log fold change
