# Supplementary material for: Unraveling cross-reactivity of anti-glycan IgG responses in filarial nematode infections
Source: Front Immunol. 2023 Mar 6;14:1102344. doi: 10.3389/fimmu.2023.1102344 (PMC10026598; doi:10.3389/fimmu.2023.1102344)
Supplement: Supplementary file 5 [file Table_4.xlsx]

## Sheet: N-glycans
Glycopeak number	Experimental m/z	Area	Intensity	Resolution	S/N	Theoretical m/z	Proposed composition	Deviation	Accuracy (PPM)	Most probable structural assignment	Glycan sequencing					In Figure
											Exp. m/z	Treatment (exoglyco/HF)	Resulting product	Exp. m/z of treatment product	Exp. Δm/z
1	868.398	1069	349	4798	8	868.32	H2N2-AA	-0.077556	-89.3092			-	-	-	-
	948.392	1491	593	4835	12		Hexose oligomer
	984.108	963	441	4666	8		-
2	1014.46	1839	877	4538	15	1014.38	H2N2F1-AA	-0.0836472	-82.4547
3	1030.46	8282	3535	5010	69	1030.37	H3N2-AA	-0.0857325	-83.1984		1030.47	α1-2,3,6 Mannosidase (P0768)	H2N2-AA	868.328	162.142	S2.A
	1110.45	1269	612	5119	11		Hexose oligomer
4	1176.52	13846	7682	4920	119	1176.43	H3N2F1-AA	-0.0898237	-76.3469		1176.53	α1-2,3,6 Mannosidase (P0768)	H1N2F1-AA	852.328	324.205	S2.A
5	1192.52	28724	15271	5197	247	1192.43	H4N2-AA	-0.0899091	-75.3945		1192.53	α1-2,3,6 Mannosidase (P0768)	H2N2-AA H3N2-AA	868.328 1030.42	324.200 162.108	S2.A
6	1233.54	5291	3085	5088	45	1233.43	H3N3-AA	-0.08836	-71.6312		1233.55	β-N-Acetylglucosaminidase S (P0744)	H3N2-AA	1030.52	203.025	S2.B
	1272.51	1616	931	5362	14		Hexose oligomer
	1336.55	1026	745	4916	9		ND*
7	1338.58	3196	2095	5146	27	1338.48	H4N2F1-AA	-0.0910003	-67.983		1338.59	α1-2,3,6 Mannosidase (P0768)	H1N2F1-AA	852.328	486.26	S2.A
8	1354.57	179996	121294	5201	1532	1354.48	H5N2-AA	-0.0930857	-68.7196		1354.59	α1-2,3,6 Mannosidase (P0768)	H2N2-AA H3N2-AA	868.328 1030.42	486.260 324.168	S2.A
9	1379.6	8067	5871	5005	68	1379.51	H3N3F1-AA	-0.0924512	-67.0129
10	1398.6	2586	1679	5608	22	1398.51	H3N3PC1-AA	-0.0928802	-66.4094		1398.6	HF treatment	H3N3-AA	1233.49	165.106	S2.C
	1434.56	1037	774	5290	9		Hexose oligomer
11	1436.63	4675	3341	5383	39	1436.53	H3N4-AA	-0.0949875	-66.1184		1436.66	β-N-Acetylglucosaminidase S (P0744)	H3N2-AA	1030.52	406.137	S2.B
	1490.59	840	855	4231	7		ND*
12	1500.63	3605	2894	5260	30	1500.54	H5N2F1-AA	-0.0951769	-63.4245		1500.65	α1-2,3,6 Mannosidase (P0768)	H1N2F1-AA	852.328	648.324	S2.A
13	1516.63	49217	37276	5604	403	1516.53	H6N2-AA	-0.0992623	-65.4492		1516.65	α1-2,3,6 Mannosidase (P0768)	H2N2-AA H3N2-AA	868.328 1030.42	648.325 486.233
14	1544.66	3130	2784	5053	26	1544.48	H3N3PC1F1-AA	-0.0929714	-60.189		1544.66	HF treatment	H3N3F1-AA	1379.6	-165.063	S2.C
15	1557.65	759	708	5047	6	1557.56	H5N3-AA	-0.0897132	-57.5953
16	1582.69	6313	5443	5344	52	1582.59	H3N4F1-AA	-0.102079	-64.4969		1582.72	β-N-Acetylglucosaminidase S (P0744)	H3N2F1-AA	1176.59	406.132	S2.B
17	1601.69	2647	2380	5329	22	1601.59	H3N4PC1-AA	-0.102508	-63.9997		1601.68	HF treatment	H3N4-AA	1436.61	165.07	S2.C
18	1639.72	4188	3786	5433	34	1639.61	H3N5-AA	-0.104615	-63.8007		1639.76	β-N-Acetylhexosaminidase S (P0721) β-N-Acetylglucosaminidase S (P0744)	H3N4-AA H3N2-AA	1436.650 1030.521	203.107 609.236	S2.B
19	1678.7	30634	27158	5717	253	1678.58	H7N2-AA	-0.111439	-66.3842		1678.72	α1-2,3,6 Mannosidase (P0768)	H2N2-AA H3N2-AA	868.328 1030.42	810.396 648.304	S2.A
20	1747.76	3487	4021	4795	29	1747.65	H3N4PC1F1-AA	-0.112599	-64.4248		1747.76	HF treatment	H3N4F1-AA H3N4-AA	1582.678 1436.613	165.082 311.147	S2.C
21	1785.79	5366	5971	5142	45	1785.67	H3N5F1-AA	-0.116706	-65.3528		1785.83	β-N-Acetylhexosaminidase S (P0721) β-N-Acetylglucosaminidase S (P0744)	H3N4F1-AA H3N2F1-AA	1582.715 1176.593	203.112 609.234	S2.B
22	1804.78	2497	3032	4856	21	1804.67	H3N5PC1-AA	-0.111135	-61.5783		1804.78	HF treatment	H3N5-AA	1639.7	165.084	S2.C
23	1840.76	18121	18947	5641	155	1840.64	H8N2-AA	-0.126615	-68.7842		1840.8	α1-2,3,6 Mannosidase (P0768)	H2N2-AA H3N2-AA	868.328 1030.42	972.472 810.380	S2.A
24	1912.84	783	279	5846	6	1912.7	H3N4PC2F1-AA	-0.143119	-74.8201		1912.93	HF treatment	H4N2-AA H4N2F1-AA	1436.562 1582.617	476.367 330.312	S2.D
25	1950.85	3254	4293	4773	30	1950.72	H3N5PC1F1-AA	-0.126226	-64.7032		1950.85	HF treatment	H3N5F1-AA	1785.76	165.089	S2.C
26	1969.85	648	779	5485	6	1969.72	H3N5PC2-AA	-0.128655	-65.3123		1969.95	HF treatment	H3N5-AA	1639.63	330.323	S2.D
27	1988.89	1077	1632	4467	11	1988.75	H3N6F1-AA	-0.140334	-70.5588
28	2002.83	30852	35490	5625	304	2002.69	H9N2-AA	-0.142792	-71.295		2002.87	α1-2,3,6 Mannosidase (P0768)	H2N2-AA H3N2-AA	868.328 1030.42	1134.546 972.454	S2.A
29	2007.86	2029	4374	3217	21	2007.75	H3N6PC1-AA	-0.114763	-57.1567		2007.99	HF treatment	H3N6-AA	1842.71	165.282	S2.D
	2051.87	1139	1484	5198	12		ND*
	2104.7	783	616	4360	6		Hexose oligomer
30	2115.92	933	1308	5033	11	2115.78	H3N5PC2F1-AA	-0.143747	-67.9356
31	2153.95	2975	4100	5272	36	2153.8	H3N6PC1F1-AA	-0.144854	-67.2504		2154.05	HF treatment β-N-Acetylhexosaminidase S (P0721) β-N-Acetylglucosaminidase S (P0744)	H3N6(F1)-AA H3N4-5PC1F1-AA H3N2-4PC1F1-AA	1842.713 1988.775 1747.685 1950.766 1341.665 1544.762 1747.859	311.332 165.270 406.36 203.279 812.38 609.283 406.186	S2.D S2.E
32	2164.9	2912	3595	5893	35	2164.74	H10N2-AA	-0.154969	-71.5824
33	2172.95	536	950	4403	7	2172.8	H3N6PC2-AA	-0.144283	-66.3997		2173.06	HF treatment	H3N6-AA	1842.71		S2.D
	2197.94	943	1416	5214	12	2197.94	ND*
34	2319.03	1433	2083	5440	21	2318.86	H3N6PC2F1-AA	-0.166374	-71.7431
	2343.01	639	980	5529	10	2343.01	ND*
35	2357.06	533	812	5471	8	2356.88	H3N7PC1F1-AA	-0.173481	-73.6008		2357.14	HF treatment β-N-Acetylhexosaminidase S (P0721) β-N-Acetylglucosaminidase S (P0744)	H3N6(F1)-AA H3N4-5PC2F1-AA H3N2-4PC2F1-AA	2045.791 2191.844 1747.685 1950.766 1341.665 1544.762 1747.859	311.349 165.296 406.36 203.279 812.38 609.283 406.186	S2.D S2.E
36	2522.15	619	965	5860	12	2521.94	H3N7PC2F1-AA	-0.210002	-83.2629
37	2890.34	306	636	5568	8	2890.07	H3N8PC3F1-AA	-0.267149	-92.4283
							ND* = Non determined

## Sheet: GSL glycans
Glycopeak number	Experimental m/z	Area	Intensity	Resolution	S/N	Theoretical m/z	Proposed composition	Deviation	Accuracy (PPM)	Most probable structural assignment	Glycan sequencing						In Figure
											Exp. m/z	Treatment (exoglyco/HF)	Resulting product	Exp. m/z of treatment product	Exp. Δm/z	MALDI-TOF-MS/MS
1	830.448	2717	9275	3313	26	830.297	H2N1PC1-AA	-0.151449	-182.37
	915.414	653	2146	3339	6		-
2	1033.56	13466	44044	3920	142	1033.38	H2N2PC1-AA	-0.185076	-179.067
	1118.57	1421	4476	3996	16	-	-
	1136.65	800	1814	2877	6	-	-
	1146.58	4133	11223	3587	40	-	-
	1153.59	663	2007	4011	7	-	-
	1160.56	569	1553	3236	6	-	-
	1187.58	1042	2600	3334	10	-	-
3	1195.64	80588	243856	4245	901	1195.43	H3N2PC1-AA	-0.212253	-177.522		1195,491 1195,567	α1-3,4,6 Galactosidase (P0747) HF treatment	H2N2PC1-AA H3N2-AA	1033,409 1030,485	162,082 165,082	Yes - Fig. 4-A	4 and S3,A S3.B
4	1209.61	8637	26849	4387	99	1209.41	H2A1N2PC1-AA	-0.205988	-170.293		1209.51	HF treatment	H2A1N2-AA	1044.37	165.132	Yes - Fig. 4-B	S3.C
	1222.96	1443	2103	2207	8	-	-
5	1236.67	18579	58167	4427	226	1236.46	H2N3PC1-AA	-0.211704	-171.189		1236.59	HF treatment	H2N3-AA	1071.47	165.115		S3.B
6	1341.7	582	1791	4999	8	1341.49	H3N2PC1F1-AA	-0.212344	-158.265		1341.57	HF treatment	H3N2-AA	1030.39	311.181		S3.C
	1349.62	789	2035	4053	9	-	ND
7	1352.6	702	1830	4272	8	1352.46	H3A1N2F1-AA	-0.136736	-101.091
8	1371.69	1267	3992	4821	18	1371.46	H3A1N2PC1-AA	-0.225165	-164.152							Yes - Fig. 4-B
9	1398.74	9899	29799	4881	138		H3N3PC1-AA	-0.23588	-168.637		1398.62	HF treatment	H3N3-AA	1233.46	165.152	Yes - Fig. 4-B	S3.C
	1483.77	347	1131	5520	6	-	ND
	1511.73	914	2388	4745	12	-	ND
	1514.61	1152	2600	4061	14	-	ND
	1539.74	417	1153	5297	6	-	ND
	1555.63	529	1106	3492	6	-	ND
10	1563.83	5387	15298	5221	83	1563.56	H3N3PC2-AA	-0.2664	-170.351		1563.67	HF treatment	H3N3-AA	1233.47	330.202		S3.D
11	1574.8	2850	8604	5439	48	1574.54	H3A1N3PC1-AA	-0.257792	-163.699		1574.7	HF treatment	H3A1N3-AA	1409.48	165.214		S3.D
12	1604.86	2304	6726	5585	39	1604.59	H2N4PC2-AA	-0.265851	-165.654		1604696	HF treatment β-N-Acetylhexosaminidase S (P0721)	H2N4-AA H2N3PC2-AA	1274.488 1401.618	329,645 202.515		S3.D
13	1728.9	933	2626	5527	17	1728.62	H3N3PC3-AA	-0.279921	-161.907		1728.3	HF treatment	H3N3-AA	1233.49	494.812		S3.G
14	1739.87	1464	4008	5435	27	1739.6	H3A1N3PC2-AA	-0.274312	-157.663		1739.16	HF treatment	H3A1N3-AA	1409.48	329.68		S3.F
15	1758.65	1220	2684	4765	18	1758.62	H3A1N4F1-AA	-0.0289907	-164.846
16	1769.93	359	921	6029	6	1769.67	H2N4PC3-AA	-0.288372	-162.928		1769.32	HF treatment	H2N4-AA	1274.53	494.79		S3.G
19	1807.96	6503	17370	5642	124	1807.67	H2N5PC2-AA	-0.292479	-161.773		1807.95	HF treatment β-N-Acetylglucosaminidase S (P0744) β-N-Acetylhexosaminidase S (P0721)	H2N5-AA H2N4PC2-AA H2N3PC2-AA	1477.563 1604.841 1401.549	330.385 202,317 406,399		S3.E
	1923.68	830	1673	4883	13	-	ND
20	1973.04	3125	7963	6008	65	1972.75	H2N5PC3-AA	-0.318999	-161.679		1972.38	HF treatment	H2N5-AA	1477.6	494.782		S3.G
21	2011.06	337	777	5693	7	2010.75	H2N6PC2-AA	-0.306106	-152.212		2010.25	HF treatment	H2N6-AA	1680.61	329.645		S3.F
	2126.72	417	790	5575	7	-	ND
22	2176.15	1568	3890	6643	39	2175.39	H2N6PC3-AA	-0.319876	-146.991		2175.43	HF treatment β-N-Acetylhexosaminidase S (P0721)	H2N6-AA H2N5PC3-AA	1680.680 1972.960	494.755 202.475		S3.G S3.H
23	2322.21	366	809	6465	9	2321.89	H2N6PC3F1-AA	-0.351718	-151.458		2321.48	HF treatment	H2N6-AA	1680.68	640.801		S3.G
24	2341.21	425	1008	6696	11	2340.86	H2N6PC4-AA	-0.348147	-148.704
25	2379.25	682	1719	7222	20	2378.91	H2N7PC3-AA	-0.370254	-155.618		2378.47	HF treatment β-N-Acetylhexosaminidase S (P0721)	H2N7-AA H2N5PC3-AA	1883.795 1972.96	494.68 405.515		S3.G S3.H
	2392.24	317	715	6979	8	-	ND
26	2544.32	393	836	6769	11	2543.94	H2N7PC4-AA	-0.379774	-149.264
