# Supplementary material for: Unraveling cross-reactivity of anti-glycan IgG responses in filarial nematode infections
Source: Front Immunol. 2023 Mar 6;14:1102344. doi: 10.3389/fimmu.2023.1102344 (PMC10026598; doi:10.3389/fimmu.2023.1102344)
Supplement: Supplementary file 6 [file Table_5.xlsx]

## Sheet: MFIs - IgG1
		B. malayi - before treatment						B. malayi - after treatment						O. volvulus							M. perstans							Uninfected - Ghana							Uninfected - NL
Fraction ID	Fraction Name	Bm2-1_BT*	Bm2-2_BT	Bm2-3_BT	Bm2-4_BT	Bm2-5_BT	Average Bm BT* IgG1	Bm2-1_AT*	Bm2-2_AT	Bm2-3_AT	Bm2-4_AT	Bm2-5_AT	Average Bm AT IgG1	Ov-1	Ov-2	Ov-3	Ov-4	Ov-5	Ov-6	Average Ov IgG1	Mp-1	Mp-2	Mp-3	Mp-4	Mp-5	Mp-6	Average Mp IgG1	Un-G1	Un-G2	Un-G3	Un-G4	Un-G5	Un-G6	Average Un-G IgG1	Un-NL6	Un-NL7	Un-NL8	Un-NL9	Un-NL10	Average Un-NL IgG1
92	Blank 1	11.3333	0	70	53.3333	0	26.9333	0	0	0	0	11	2.2	0	0	0	0	0	0	0	0	0	247.667	0	0	0	41.2778	0	0	230.333	0	0	0	38.3889	0	0	0	0	5	1
93	Blank 2	0	0	150.667	0	62.3333	42.6	0	1273.33	0	0	0	254.667	130	79.3333	0	0	0	43.6667	42.1667	35.3333	0	0	0	1219.33	24.6667	213.222	0	0	0	0	0	0	0	46.3333	0	0	0	0	9.26667
94	Blank 3	0	0	0	0	0	0	0	0	0	135.333	0	27.0667	0	0	0	643.667	0	0	107.278	0	0	0	0	823.333	0	137.222	0	0	0	225	0	0	37.5	103	0	0	0	0	20.6
95	Blank 4	0	0	0	0	89.6667	17.9333	0	0	0	112	0	22.4	56.6667	55	0	113.667	0	0	37.5556	0	0	0	0	0	0	0	0	0	0	69.3333	9.66667	0	13.1667	0	0	0	0	0	0
96	Blank 5	18.6667	0	0	26.6667	0	9.06667	0	285.333	0	0	26.6667	62.4	0	0	0	0	0	10.6667	1.77778	0	0	396.333	0	0	26	70.3889	0	0	366.833	0	0	0	61.1389	0	0	0	0	0	0
68	Lg1_1uM	243.667	67.6667	199.333	1884	751.667	629.267	67.3333	0	50	472.667	116.667	141.333	6779	2407.33	707.333	2474	0	284.333	2108.67	2634.33	4836.67	7357.67	7122.67	7064	2409.33	5237.44	1018.33	47	0	527	82.6667	0	279.167	0	0	0	0	0	0
74	Lg5_3uM	17727.7	19092	14729.3	62197.7	17885.3	26326.4	45921.3	13302.7	1767.33	11793.3	3833.67	15323.7	13065	64486.3	39887	20683	6337.67	58817	33879.3	64880.7	14397.7	63701.3	3658	3268.67	61384	35215.1	8210.33	16995.7	0	87.6667	4868.33	2739	5483.5	0	0	0	158.667	274	86.5333
69	Lg2_1uM	4651.67	9038.67	9072.67	15710.7	21756.7	12046.1	50220.3	10678.7	7605.33	3902.33	2841	15049.5	5254	21467.3	9743.67	18715	46	4218.33	9907.39	14900.7	940.333	23982.7	2898.33	25241	14495.3	13743.1	4235	3320.33	0	663	2031.67	0	1708.33	0	0	0	0	0	0
71	Lg2_10uM	64979	44832.7	63306	58374.7	64736.3	59245.7	64772.7	16746	52668.3	23932.3	64750.3	44573.9	63816.7	64393.7	57918.7	40723.3	3407.67	64815.3	49179.2	64939	32168.7	64296.3	58476.3	60913	64926.7	57620	52093	41546	0	3711.33	28418.7	1481.67	21208.4	0	0	0	5.66667	0	1.13333
70	Lg2_3uM	25519.3	24177	32174.7	51118.3	39491.3	34496.1	64785.7	13355.3	14137.3	4114	17140	22706.5	11716.3	58134.7	883.333	5813	924.333	25458.7	17155.1	60564.3	2943.67	53791	21247.3	20020.7	4602	27194.8	18488.7	12559.7	0	641.333	211.333	88.3333	5331.56	103.333	0	0	0	0	20.6667
67	Lg2_HF_10uM	35202.7	10833.3	11793	50619.7	18655.3	25420.8	10265.7	4401.33	394.333	8787	34483	11666.3	48779	30813	16928	13104	2021.67	6446.67	19682.1	57052.3	10726.7	62633.3	63033	23249	63664	46726.4	15949	6577.33	0	2720	6481	171	5316.39	0	0	0	0	7	1.4
73	Lg4_1uM	10351	11084.3	15383	16738.7	41775.3	19066.5	44976	4304	10004.3	12385.7	5182.33	15370.5	12329.7	60876	19220.7	45854.7	1677	14767.3	25787.6	50619	15958	47891	3009	22956	37885.3	29719.7	5099.67	6671	0	102.333	4383.33	1325.67	2930.33	0	0	0	0	0	0
72	Lg3_1uM	3494.67	5265.33	8573.33	11978.3	4703	6802.93	23175.3	9281.33	4495.67	1494	2438	8176.87	3505	26384.3	17230.3	5432.67	7	4003.33	9427.11	18472.7	1504	17045	1710.67	14719	12165.7	10936.2	4295.67	2746.33	101.667	167.667	3116.67	0	1738	0	0	0	0	0	0
89	Lg18_HF_1uM	6683	169.333	0	2938.5	9015.67	3761.3	2894.33	347.667	24.6667	68	316.333	730.2	9034	9253	1690.67	0	0	845.667	3470.56	958.667	1204.67	123.667	135.667	1969	9300	2281.94	0	145	0	107	73	0	54.1667	0	0	0	0	0	0
75	Lg6_1uM	5014	7917.33	10220.7	20124.3	20312.3	12717.7	21059.3	8400.67	3325.33	3576	1490	7570.27	2864.67	33612	19417	24725	33.3333	4095	14124.5	18008	1722.33	27403.3	2730.33	17530	27063.3	15742.9	3295	3619	0	859.667	3953.33	0	1954.5	75.6667	0	0	0	0	15.1333
76	Lg7_1uM	13233	2870.33	4697	10300	34518	13123.7	9474	784	4223.67	3170.67	1244.67	3779.4	16834	40183.7	6354	9465.67	30	1687.67	12425.8	15968	4514	3585	428	3644.33	33159	10216.4	4409.33	4638.33	327.333	109	3689.67	15.3333	2198.17	77.8333	0	0	0	0	15.5667
77	Lg7_3uM	56296	6760	28168	61091.3	63880	43239.1	41288	2397.67	8371.67	19763.7	2631	14890.4	59100	63898	9649.67	57088	899.667	6653.67	32881.5	57265.7	15836.7	15344.3	2846.33	25556.3	22284.7	23189	18135	17894	0	699	291	2708.33	6621.22	102.667	0	0	0	0	20.5333
90	Lg7_HF_3uM	59583.7	5274	590.333	42533.7	36735.3	28943.4	38149	881.667	986.667	2524.67	2907	9089.8	17520	45111	4624	852	58.3333	2568	11788.9	4704	3158.33	2247	4613.33	4179.67	41965	10144.6	332	4003	0	238	874.667	45	915.444	14.6667	0	0	0	0	2.93333
78	Lg8_1uM	8949.33	8737	7552	22413	32321	15994.5	39876	11008	2989.67	4518.67	1442	11966.9	15577	42766.3	908	39757	126	8281	17902.6	29871.7	5025.33	21967.7	1771.67	17648.7	16983.3	15544.7	7701	7217.67	0	457.333	102.333	32	2585.06	65	0	0	0	0	13
79	Lg9	12298.7	4904	1156.33	9500.33	34998.3	12571.5	19773.7	2712	1351.33	3504.67	881.667	5644.67	18246	20881.7	6078	15800	0	7021.33	11337.8	16609.3	2412	3944	666.333	4138.67	14051.3	6970.28	2296.67	2713.33	0	101.667	2914	0	1337.61	0	0	0	0	0	0
81	Lg11_1uM	37693.3	14195	2282.67	47642	55862.3	31535.1	41439.7	9220.67	361.667	5593.67	3368	11996.7	55314	42054	6291	12119.3	133.667	14283	21699.2	16688.7	11077.7	9671.33	4400.67	16994.7	15428.3	12376.9	1860.33	5744.33	0	537	3144.33	0	1881	54.3333	0	0	0	0	10.8667
80	Lg10_1uM	2501.67	1109.33	0	2621.67	3931	2032.73	3027.67	1361.33	7	0	150.667	909.333	809.333	5244.67	712	44	0	1054	1310.67	3189.33	94	1241.67	0	334.667	7205.33	2010.83	6.66667	930	0	5	520	0	243.611	157	0	0	0	0	31.4
87	Lg16	4981	9998.67	1794.67	30768.3	41144.3	17737.4	38264.3	10956.3	2113.33	3370.33	813	11103.5	7419.33	46701.7	4661	13879	16.6667	24381	16176.4	19723	2804.33	10057	95	632	4111.33	6237.11	6395.33	6139	0	207.333	6375	1926.67	3507.22	55.6667	322.667	0	0	0	75.6667
82	Lg12_1uM	30116.3	7445.33	2515.67	41089.7	62418.7	28717.1	38145.7	2860.83	299.333	6908	1797	10002.2	37690.3	51842	8744	29272	82.6667	15864	23915.8	16102.7	7113.33	9669	681	8065.67	46451.3	14680.5	5460.33	9815.67	0	126.333	6042.33	0	3574.11	0	0	0	0	0	0
83	Lg12_3uM	64990.3	39324.7	10824	64657	64863.3	48931.9	64781.7	16743	2348.33	8252.33	6022.67	19629.6	63088.3	64444.3	15660.3	51742	722	34080	38289.5	17175.7	17401.7	23397.3	4827	26054	46470.3	22554.3	9066.33	10164.3	0	622.667	12739.3	5.66667	5433.06	70.6667	0	0	0	0	14.1333
91	Lg12_HF_3uM	16617.3	301.333	0	4238.33	10579.3	6347.27	3783.33	0	7.33333	371.333	512	934.8	7039	4915.33	939	142.333	0	995.667	2338.56	1314	1534.67	31	235.333	3792.33	13388.3	3382.61	0	147	0	183.333	46	0	62.7222	0	0	0	0	0	0
84	Lg13	34074.7	17187.7	3986.67	44707.3	10688.3	22128.9	56954	5160	3679.33	6747.67	2255.67	14959.3	18597	64588	20939.3	38370.7	516	40040.7	30508.6	52232	7036	16267.7	1702.33	5027.33	57656	23320.2	9886.33	13460.7	0	0	13197.3	417	6160.22	0	0	0	0	0	0
88	Lg17	75.6667	0	0	467.667	4782.33	1065.13	581	0	10.6667	431.333	63.3333	217.267	1628.33	1306.67	454	4767.33	0	2262.67	1736.5	5539.33	0	421.333	0	0	2763	1453.94	0	75	0	74.6667	2167	0	386.111	0	0	0	0	0	0
85	Lg14	36568	8955.33	2218.33	35332	15014.3	19617.6	40199.7	6438.67	1516	916	2095.67	10233.2	26263.7	55325.7	2850	14623	8	24635.7	20617.7	20976.7	13059	10166	502.667	4411	23956.3	12178.6	1616.33	6533	175.667	165.333	1225	2.66667	1619.67	0	0	0	0	0	0
86	Lg15	2551.67	1927.67	0	11931.3	5362.33	4354.6	17832.3	675.333	226.333	577.667	217.667	3905.87	7771	15915.7	2098	18513	0	7957.67	8709.22	11207.3	2539.33	7240.67	0	2166	8217.33	5228.44	544.333	2210.33	0	443.333	1933	0	855.167	101	0	0	0	0	20.2
10	Ng4_1uM	104	30.3333	0	0	144.667	55.8	0	0	3.33333	0	93.6667	19.4	0	0	15	0	0	0	2.5	14.6667	0	0	0	0	222.667	39.5556	3.33333	0	0	144	37.3333	0	30.7778	0	0	0	0	0	0
11	Ng4_3uM	126	116.333	0	0	0	48.4667	0	0	32.3333	0	166	39.6667	40.3333	0	62.6667	0	0	0	17.1667	37.6667	0	0	0	0	156.667	32.3889	0	0	0	0	74.3333	14.3333	14.7778	0	4	0	0	17	4.2
12	Ng5_1uM	179.667	48.3333	0	0	0	45.6	0	578.333	0	0	199.333	155.533	0	0	46	0	0	0	7.66667	72.3333	0	0	0	0	228	50.0556	4.66667	5	0	0	72.3333	0	13.6667	0	0	0	0	0	0
13	Ng5_3uM	466.667	241	0	0	0	141.533	5	0	37.3333	0	472.333	102.933	0	0	41.6667	0	0	26.6667	11.3889	42.6667	0	0	15.3333	0	178.667	39.4444	112.667	21.6667	0	0	65.6667	14.6667	35.7778	0	0	0	1	41	8.4
14	Ng6_1uM	22.3333	52	0	0	0	14.8667	0	0	51.3333	0	116.667	33.6	0	0	28.3333	0	0	0	4.72222	2.33333	0	0	0	0	131	22.2222	0	0	0	129.333	48.3333	66	40.6111	0	7.66667	0	0	0	1.53333
6	Ng3_1uM	0	0	0	0	0	0	0	0	0	40.3333	0	8.06667	264	0	0	218.333	0	0	80.3889	0	0	180	0	2205	75.6667	410.111	0	0	80	19.6667	0	0	16.6111	0	0	0	0	0	0
8	Ng3_10uM	325.333	58	0	0	0	76.6667	0	0	29.6667	0	330.333	72	0	0	28.6667	0	0	0	4.77778	6.33333	0	0	0	0	136.333	23.7778	37.6667	6.33333	0	0	44.6667	0	14.7778	0	0	0	0	8.66667	1.73333
7	Ng3_3uM	2	0	0	0	0	0.4	0	0	0	0	5	1	0	0	0	0	0	0	0	45.6667	0	0	0	0	225	45.1111	14.3333	0	0	0	9.66667	0	4	0	0	0	0	0	0
9	Ng3_30uM	80	16.3333	0	239.333	0	67.1333	0	391	51	0	29	94.2	0.666667	0	3.66667	0	0	6.33333	1.77778	149	0	0	0	0	142.667	48.6111	0	30.3333	0	0	6	1060.33	182.778	0	89	0	0	0	17.8
15	Ng7_1uM	48	17	0	0	109.333	34.8667	0	538.333	0	0	143.333	136.333	0	0	6.66667	0	0	0	1.11111	78	0	0	0	0	111.333	31.5556	29.3333	9.33333	0	0	8.33333	0	7.83333	0	0	0	0	0	0
16	Ng7_3uM	19.6667	9	0	0	18	9.33333	0	0	56.6667	0	36.3333	18.6	0	0	54.6667	0	0	0	9.11111	7	0	0	0	0	162	28.1667	0	10.3333	0	0	57.3333	0	11.2778	0	0	0	0	0	0
17	Ng8_1uM	1	0	0	0	0	0.2	0	0	0	0	2.33333	0.466667	0	0	26	0	0	0	4.33333	0	0	0	0	0	153.667	25.6111	0	0	0	0	20	0	3.33333	0	0	0	0	0	0
19	Ng8_10uM	144	50	0	0	0	38.8	0	0	37.3333	0	43.6667	16.2	0	0	0	0	0	0	0	49	256	0	0	0	332	106.167	0	5.33333	0	0	0.333333	0	0.944444	0	0	0	0	5	1
18	Ng8_3uM	236.333	78.3333	0	25.3333	0	68	0	0	51	0	74	25	0	0	39	0	0	0	6.5	0	451	0	0	0	357.667	134.778	0	5.66667	0	0	71.6667	0	12.8889	0	0	0	0	0	0
20	Ng9_1uM	49.3333	15.6667	0	0	0	13	0	0	3	0	62.3333	13.0667	0	0	40	0	0	0	6.66667	35.3333	0	0	0	0	227.667	43.8333	0	8	0	0	56.6667	0	10.7778	0	0	0	0	0	0
21	Ng9_3uM	158.333	80	0	0	0	47.6667	0	0	62.6667	0	202.333	53	0	0	41.3333	0	0	0	6.88889	67.6667	0	0	134.333	0	195	66.1667	30	32.6667	0	0	57.3333	0	20	0	0	0	0	47	9.4
54	Ng29_1uM	42.3333	15.6667	0	0	0	11.6	0	0	94	0	69.3333	32.6667	0	0	107	0	0	0	17.8333	0	0	0	0	0	226	37.6667	0	0	0	0	211	0	35.1667	0	0	0	0	1.66667	0.333333
24	Ng11	390	74	0	0	821	257	1391	0	559.333	0	195	429.067	13.6667	7135	1241	24565	0	1212.67	5694.56	1058.33	2593.33	1558.33	0	836	2475	1420.17	1589	1744	0	225	1941	68.3333	927.889	0	283.667	0	205.667	14.3333	100.733
22	Ng10_3uM	5.66667	0	0	0	0	1.13333	0	0	0	0	43.6667	8.73333	0	0	3.66667	0	0	0	0.611111	33.6667	0	0	0	0	178.333	35.3333	0	0	0	0	0	0	0	0	0	0	0	0	0
23	Ng10_1uM	152	74.3333	0	0	0	45.2667	0	0	32	0	212	48.8	0	0	72.3333	0	0	0	12.0556	16.6667	0	0	0	0	195	35.2778	0	5	0	0	97.3333	4.33333	17.7778	0	3	0	0	31	6.8
25	Ng12_1uM	1870.33	2.66667	1427.67	528.667	4596.33	1685.13	8375	107.667	2231.33	0	148.667	2172.53	777	10816.3	9775	31795.3	0	3569	9455.44	4374.33	6250	7216.33	42.3333	1638.67	11204.7	5121.06	2177	4297.33	0	62.6667	14243	93.6667	3478.94	0	0	0	0	0	0
26	Ng12_3uM	3594.33	97	8324.67	2991	28879	8777.2	42229.3	0	4918	185	512.333	9568.93	2292.67	42284.3	21617.7	64262.7	8	18887.3	24892.1	35050.7	35302	15041.7	1018.67	11318.7	33000.7	21788.7	6569.33	27504.3	0	499.667	32101.7	751	11237.7	0	0	0	0	6.66667	1.33333
27	Ng13_1uM	190.333	7.33333	0	0	15	42.5333	338	0	419.333	0	38.6667	159.2	0	1975.67	1173	15235	0	548.667	3155.39	925	1441.33	232.333	0	224.333	2928.33	958.556	96.6667	1091.67	0	53.3333	2650.33	0	648.667	0	0	0	0	0	0
28	Ng14_1uM	4683	157	14389.3	4325.33	17872.7	8285.47	51406.3	0	16014	686.667	596	13740.6	4472	64466	21166	63966.3	120	30092.7	30713.8	51190.3	43690.3	24279	1351.67	15999.3	35765	28712.6	11323	43705.7	0	1225	52033	1346.67	18272.2	0	0	0	0	0	0
29	Ng15_1uM	3094.33	106	0	1410	4183.33	1758.73	545	0	0	0	175	144	5825.33	4095	134	0	0	88	1690.39	360.333	1004.67	0	14	845.667	1613.67	639.722	0	64	0	0	81.6667	0	24.2778	0	0	0	0	0	0
55	Ng30_1uM	187.333	0	0	57.3333	183.333	85.6	0	0	0	0	10.6667	2.13333	826.667	0	10	0	0	0	139.444	24	0	0	0	0	303.333	54.5556	0	0	0	0	55.3333	0	9.22222	0	0	0	0	0	0
56	Ng31_1uM	0	0	0	0	12.3333	2.46667	0	0	0	0	9.33333	1.86667	0	0	0	65	0	0	10.8333	301.667	0	0	0	0	142.667	74.0556	0	0	0	0	0.333333	0	0.0555556	30	0	0	0	0	6
58	Ng31_10uM	180	95	0	0	27.3333	60.4667	0	0	108.333	0	147	51.0667	0	228.333	190.667	1349	0	70	306.333	40047.7	0	0	19.3333	0	815	6813.67	2913.33	1205.33	0	0	350.333	13	747	0	73	0	11.3333	67.6667	30.4
57	Ng31_3uM	68	77.6667	0	0	0	29.1333	0	0	5.33333	0	54.3333	11.9333	0	0	86.3333	113.667	0	0	33.3333	8177.67	0	0	0	0	307.333	1414.17	958.667	29	0	0	93.3333	0	180.167	0	0	78.3333	0	35.6667	22.8
59	Ng31_30uM	203	107.667	0	1433.5	0	348.833	0	0	65.3333	0	160.667	45.2	0	86.6667	147.667	4863.67	2	107.333	867.889	23672.3	0	0	88.6667	0	790	4091.83	3145	2931.33	0	0	299.667	11	1064.5	0	3.33333	0	0	46.6667	10
60	Ng32_1uM	31817.3	2590	479	31421.3	29087.3	19079	16205.7	0	21	588	1898	3742.53	25710	23462	4866.33	0	0	1219.33	9209.61	2042	5202.67	40	2381.67	7500.67	31863.7	8171.78	0	1037.33	0	51	276.333	0	227.444	0	0	0	0	0	0
31	Ng17_1uM	1039	28.3333	0	0	0	213.467	0	0	0	0	301	60.2	0	0	5.66667	807.667	0	0	135.556	136.667	0	0	0	0	315	75.2778	0	3.66667	0	0	0	0	0.611111	0	0	0	0	0	0
44	Ng22_1uM	375.667	105	0	0	130.667	122.267	189.333	0	361	0	186.667	147.4	74.6667	4032.67	6178.33	17472.3	9.66667	1260	4837.94	7978	1042	1332.67	162.333	0	3602.67	2352.94	938	2369	0	0	1490.33	39.3333	806.111	0	91.6667	0	2.33333	70.6667	32.9333
30	Ng16_1uM	2009.67	35	4546.67	781.667	3615.33	2197.67	21008.7	0	7694.33	0	237.333	5788.07	958.667	31457.7	10402	56540.7	0	9302.33	18110.2	9484.33	14207.3	11904.7	315	3623.67	15375	9151.67	3914.33	9318	0	267.667	20927	142	5761.5	0	0	0	0	0	0
45	Ng23_1uM	0	6.66667	0	0	87.3333	18.8	0	0	0	0	0	0	103	0	245	2043.67	0	0	398.611	230.667	43.3333	0	0	0	371.667	107.611	0	0	0	0	11.6667	0	1.94444	0	0	0	0	0	0
61	Ng33_1uM	13847.3	261	0	10243.3	11391	7148.53	3521	0.666667	44	47	713.667	865.267	10993.3	5599.67	1840	#DIV/0!	0	395.333	#DIV/0!	840.333	1504.33	0	365.333	4154.33	10034	2816.39	0	139.667	0	54	66.3333	0	43.3333	0	0	0	0	0	0
32	Ng18_1uM	1747.67	28.6667	0	1108.33	1910.33	959	161	0	1.33333	0	109.667	54.4	1710	544.667	90.6667	0	0	0	390.889	89.6667	0	1468.67	0	273	1794.33	604.278	0	0	0	72.6667	0	0	12.1111	0	0	118.667	0	0	23.7333
34	Ng18_10uM	16400	584	0	10118	7895.67	6999.53	8697.67	0	84	0	681	1892.53	10328.3	29639.3	1424.33	0	0	419.667	6968.61	1381	2451	15781	800.667	4152.33	29340	8984.33	0	723.667	0	0	222.667	0	157.722	0	68	0	0	84.6667	30.5333
33	Ng18_3uM	7453	159	0	4795.33	1586	2798.67	3563.33	0	97.3333	100	353.667	822.867	3227.33	6226.33	603.667	56.6667	0	108.667	1703.78	511.667	0	7490.67	206	1102.67	12454	3627.5	0	177	0	260.667	79	0	86.1111	0	0	0	0	0.666667	0.133333
62	Ng34_1uM	610.333	11	0	85.3333	1425.67	426.467	290	0	1	272.333	28.6667	118.4	17	1448.33	43.3333	776.333	0	0	380.833	1531	71.3333	10941.7	0	0	2808.33	2558.72	0	196.333	0	152.333	80.3333	0	71.5	0	0	32	0	0	6.4
63	Ng34_3uM	3427	98.3333	0	557.333	19056.7	4627.87	2129	0	42.3333	0	191.333	472.533	4756.33	17658	3313.67	5365	0	264	5226.17	5671	2050.33	21943	15.6667	110.333	37533.3	11220.6	202.333	1209.67	0	0	400	0	302	0	0	307	0	37.3333	68.8667
46	Ng24_1uM	884.333	25.3333	0	299	277.667	297.267	225.333	0	53.6667	0	181.667	92.1333	2287.67	2329.67	3212.67	36486.3	0	1710.33	7671.11	2954	0	6210.67	26.3333	0	5062.67	2375.61	0	1612.67	0	0	151.667	0	294.056	0	0	0	0	0	0
47	Ng24_3uM	1554.67	93	0	1670.67	5053.67	1674.4	737.333	0	218.333	154.333	193	260.6	9872.67	12219	2749	52176.3	0	4682.33	13616.6	8546.33	5128.33	20190.7	106	204.667	16403.7	8429.94	365.667	5287.67	0	0	2018	0	1278.56	0	0	0	0	12.3333	2.46667
48	Ng25_1uM	193	87.3333	0	1332.67	89.3333	340.467	0	0	3539	1214	116.333	973.867	479.667	4889.33	2849.33	12459	60.6667	576	3552.33	10406	3872.33	1045	0	0	15770.7	5182.33	190.667	2628	0	0	487	0.333333	551	0	0	34.3333	0	23	11.4667
49	Ng25_3uM	339.667	53.3333	0	432.667	465.333	258.2	27.6667	0	8075.67	1318.33	101.333	1904.6	620.667	7018	4607.67	13792.3	143.667	790.333	4495.44	9862.67	8830	964.333	84.3333	0	36437.3	9363.11	190.667	2672.67	0	0	4472	0	1222.56	0	41.6667	0	0	60.3333	20.4
64	Ng35_1uM	516.667	28.3333	0	185	2849	715.8	907.333	0	0	0	88	199.067	997	1628.33	188	630	52.3333	78.6667	595.722	378.333	159.667	2247.33	0	0	1983.33	794.778	0	130.667	0	0	97.3333	0	38	0	0	0	0	0	0
35	Ng19_1uM	1307	0.666667	0	387	3764.67	1091.87	256	0	74.3333	0	55.3333	77.1333	3792.33	1409.33	22	1554.67	0	0	1129.72	765.667	693	24693.7	0	579.667	455	4531.17	0	100	0	43.3333	114.667	0	43	0	0	1	0	0	0.2
37	Ng19_10uM	9963.33	86	0	3740	33378.7	9433.6	6921.33	0	319.333	0	604.333	1569	27418.7	28037.3	2911.33	61898.7	0	1991	20376.2	4969.33	7538.67	40745.3	389.667	8024.33	20125.7	13632.2	183.333	3335.33	0	51.6667	2101	0	945.222	0	0	0	0	36	7.2
36	Ng19_3uM	11957	215.333	0	2299	23812.7	7656.8	4513.33	0	149.333	7.66667	436.333	1021.33	15035.3	26694.3	2439	11257.3	0	1198	9437.33	3542.67	4522.67	37181.3	196.333	3256	25769	12411.3	16	1838.33	0	0	779.333	0	438.944	0	0	73.3333	0	21	18.8667
38	Ng20_1uM	162.333	0	0	406	2330	579.667	0	0	0	0	10.6667	2.13333	2594	581.333	4.33333	698.667	0	0	646.389	280.667	354	0	0	148	237	169.944	0	0	0	23	54.6667	0	12.9444	0	0	0	0	0	0
40	Ng20_10uM	46947	1424	0	12137.3	63325	24766.7	22610.3	0	142	392	1398.33	4908.53	55282	64126	11814	41319.7	127.667	6693.67	29893.8	29250.7	24906.3	12861.7	1402.33	11817.7	64928	24194.4	64.3333	5006	0	67	1629.67	19	1131	0	35	0	0	52.3333	17.4667
39	Ng20_3uM	13102	221.333	0	4423.33	18052.3	7159.8	6150	0	38	0	440	1325.6	20980.7	12650	63	12155.3	0	1043.33	7815.39	4993.33	7292	811.333	163.333	3982	7626.33	4144.72	0	708.667	0	58	141	0	151.278	0	0	0	0	0	0
50	Ng26_1uM	2154	134	0	2074.67	3602	1592.93	1740	0	47	1122.33	211.667	624.2	10326.7	12969.3	9715.33	64440	4.66667	6119	17262.5	14093.3	9043.33	1666.67	0	1421.67	17301.7	7254.44	45.6667	3375.67	0	0	1333.67	23.6667	796.444	0	0	0	0	0	0
51	Ng27_1uM	403.667	27.6667	0	986.333	686	420.733	678.333	0	423.333	214	64	275.933	1360.67	19412.3	5404.67	48929	0	4783.67	13315.1	16481	7499.67	2607	1.66667	722	9736.67	6174.67	148.333	5781	0	17.3333	2371.67	3.66667	1387	0	0	135.333	0	0	27.0667
52	Ng27_3uM	1902.67	181	0	614.667	4145	1368.67	3256.33	0	3640.33	2326	152.667	1875.07	6421	64549.3	20158	64182	145.667	21271	29454.5	51653	33279	8779.67	342.667	3734	62328	26686.1	1858	22988	0	0	13002.3	440.667	6381.5	0	0.333333	84.3333	0	29	22.7333
41	Ng21_1uM	206	0	0	69	516.667	158.333	0	408.667	0	55.6667	14	95.6667	732.333	755	181.333	9811.67	0	35.6667	1919.33	1261	2340.33	103.667	0	451.667	2428.67	1097.56	0	83.6667	213	51.6667	125.667	0	79	0	0	0	0	0	0
43	Ng21_10uM	21971.7	1022.67	0	9013.33	48117.3	16025	15990	0	127	1706	842.667	3733.13	62279	52127.3	6082.67	64276.7	55	13784	33100.8	36829.7	31899.3	4872	632.333	8271.67	42072.7	20762.9	0	3800.33	0	70.3333	1312.67	0	863.889	0	0	0	0	0	0
42	Ng21 _3uM	5067.67	44.3333	0	1425	4938.33	2295.07	1520	0	1.33333	22	304.333	369.533	9613.33	9536.67	3880.67	29094.2	0	1381.67	8917.75	6623.67	5976	686	12.6667	1097.67	13092	4581.33	0	423.667	0	4.33333	84.3333	0	85.3889	0	0	0	0	0	0
53	Ng28_1uM	1651.67	9.33333	1103.67	325	1499.33	917.8	10162	132	2821.33	174	160	2689.87	2850.67	37879.7	1603	12400	0	6517.33	10208.4	19876.7	6881.33	6779	156.667	2604.67	5425.33	6953.94	1162.67	12189.3	0	156.667	3042.33	0	2758.5	0	0	0	0	0	0
1	Ng1_1uM	197.333	74.3333	0	0	46.6667	63.6667	0	0	0	0	241.333	48.2667	1.66667	0	71.3333	7.33333	0	0	13.3889	68.3333	29.3333	0	0	0	353.333	75.1667	0	44.3333	0	0	151	96	48.5556	0	12.3333	0	0	0	2.46667
2	Ng1_3uM	502	442.333	0	0	1375	463.867	455	81	109.667	22.6667	540.333	241.733	924.667	593.333	311.667	1356.17	19	561.667	627.75	1074.33	927.333	0	250.5	0	1129	563.528	454	418	0	0	336.667	28	206.111	0	2.66667	47.3333	16	20.6667	17.3333
3	Ng2_1uM	107	24.3333	0	62.5	107.667	60.3	0	379.667	0	0	99.6667	95.8667	11.3333	376.667	3.66667	109.333	0	1.66667	83.7778	166.333	0	77	0	0	423.667	111.167	120.333	9.33333	0	0	65.3333	0	32.5	0	0	0	0	0	0
5	Ng2_10uM	300	63	0	0	296	131.8	0	0	36	0	329.667	73.1333	142.333	0	88	205	0	0	72.5556	163.333	0	0	0	0	364	87.8889	217.667	53.3333	0	0	133.333	1619	337.222	0	120.667	222	0	0.333333	68.6
4	Ng2_3uM	2731.33	2273	0	20	560	1116.87	6.33333	753	12	821.333	3354	989.333	516.667	41.3333	364.333	574	73	0	261.556	120.333	0	0	33	0	1219.67	228.833	1109.67	56.6667	0	562.333	135.667	595.333	409.944	0	0	0	412.333	203.333	123.133
	*BT = Before treatment with DEC, AT = after DEC treatment (see Methods section)

## Sheet: Statistics - IgG1
		B. malayi BT vs B. malayi AT		B. malayi BT vs O. volvulus		B. malayi BT vs M. perstans		B. malayi BT vs uninfected (Ghana)		B. malayi BT vs uninfected (NL)		B. malayi AT vs O. volvulus		B. malayi AT vs M. perstans		B. malayi AT vs uninfected (Ghana)		B. malayi AT vs uninfected (NL)		O. volvulus vs M. perstans		O. volvulus vs uninfected (NL)		O. volvulus vs uninfected (Ghana)		M. perstans vs uninfected (NL)		M. perstans vs uninfected (Ghana)		Uninfected (Ghana) vs uninfected (NL)
Fraction ID	Fraction Name	Fraction ID	P-value	Fraction ID	P-value	Fraction ID	P-value	Fraction ID	P-value	Fraction ID	P-value	Fraction ID	P-value	Fraction ID	P-value	Fraction ID	P-value	Fraction ID	P-value	Fraction ID	P-value	Fraction ID	P-value	Fraction ID	P-value	Fraction ID	P-value	Fraction ID	P-value	Fraction ID	P-value
1	Ng1_1uM	1	0.418009	1	0.946939	14	0.0466885	1	0.0787128	1	0.203432	1	0.603129	1	0.768562	1	0.0265126	1	0.075453	1	0.823994	1	0.174678	1	0.11382	1	0.114795	1	0.0403703	1	0.54141
2	Ng1_3uM	2	0.246697	2	0.270702	34	0.0693968	2	0.363843	2	0.112872	2	0.944599	2	0.41931	2	0.927923	2	0.585443	2	0.410369	2	0.534862	2	0.978275	2	0.174261	2	0.510395	2	0.528578
3	Ng2_1uM	3	0.426337	3	0.316663	61	0.0986078	3	0.72522	3	0.48351	3	0.785962	3	0.977853	3	0.783699	3	0.97022	3	0.798277	3	0.831678	3	0.661001	3	0.9909	3	0.755931	3	0.74637
4	Ng2_3uM	4	0.897619	4	0.239198	67	0.119311	4	0.214072	4	0.0986175	4	0.198579	4	0.165552	4	0.182024	4	0.0806313	4	0.850676	4	0.535052	4	0.831483	4	0.64076	4	0.922827	4	0.732023
5	Ng2_10uM	5	0.368076	5	0.251131	65	0.145309	5	0.100152	5	0.0264307	5	0.762169	5	0.754623	5	0.346193	5	0.133444	5	0.506417	5	0.20661	5	0.549933	5	0.0633519	5	0.207262	5	0.611873
6	Ng3_1uM	6	0.91164	6	0.52152	38	0.154989	6	0.2985	6	0.402959	6	0.62147	6	0.845628	6	0.359635	6	0.48142	6	0.760204	6	0.791184	6	0.664124	6	0.587179	6	0.439727	6	0.78871
7	Ng3_3uM	7	0.25559	7	0.0751873	4	0.199142	7	0.383246	7	0.052433	7	0.508099	7	0.90298	7	0.915813	7	0.34659	7	0.405794	7	0.723276	7	0.561486	7	0.271183	7	0.997178	7	0.301191
8	Ng3_10uM	8	0.996744	8	0.202963	23	0.202643	8	0.86203	8	0.325117	8	0.204861	8	0.80852	8	0.865713	8	0.327524	8	0.282739	8	0.85981	8	0.425844	8	0.43259	8	0.960356	8	0.430156
9	Ng3_30uM	9	0.742065	9	0.308288	62	0.207392	9	0.572465	9	0.201773	9	0.164053	9	0.613828	9	0.374783	9	0.107598	10	0.768125	9	0.710728	9	0.789888	9	0.231623	9	0.648246	9	0.498982
10	Ng4_1uM	10	0.840084	10	0.541755	13	0.214877	10	0.901025	10	0.411636	10	0.385694	10	0.574493	10	0.922783	10	0.292811	11	0.458857	10	0.781343	10	0.576478	10	0.584587	10	0.673124	10	0.349645
11	Ng4_3uM	11	0.94699	11	0.185733	66	0.253316	11	0.520636	11	0.251447	11	0.159861	11	0.495458	11	0.475014	11	0.221759	12	0.395168	11	0.956659	11	0.667787	11	0.543126	11	0.913376	11	0.642593
12	Ng5_1uM	12	0.945323	12	0.15285	47	0.279561	12	0.74616	12	0.281355	12	0.182282	12	0.608635	12	0.811007	12	0.322561	13	0.0661509	12	0.818819	12	0.431854	12	0.596647	12	0.819404	12	0.46749
13	Ng5_3uM	13	0.873769	13	0.642892	52	0.285811	13	0.480709	13	0.878041	13	0.547863	13	0.265825	13	0.556053	13	0.780894	14	0.317787	13	0.785875	13	0.341427	13	0.165647	13	0.667308	13	0.375937
14	Ng6_1uM	14	0.456994	14	0.235518	50	0.287684	14	0.951477	14	0.828642	14	0.523131	14	0.135796	14	0.593381	14	0.472866	15	0.630351	14	0.189894	14	0.35144	14	0.0290675	14	0.0555614	14	0.881341
15	Ng7_1uM	15	0.92344	15	0.394605	31	0.28805	15	0.407041	15	0.166573	15	0.454189	15	0.779917	15	0.458328	15	0.196176	16	0.202967	15	0.522218	15	0.927064	15	0.280784	15	0.608454	15	0.612265
16	Ng7_3uM	16	0.970201	16	0.0707213	27	0.303314	16	0.512619	16	0.102037	16	0.0761109	16	0.574728	16	0.532271	16	0.108632	17	0.0294943	16	0.995804	16	0.42867	16	0.255837	16	0.898458	16	0.344362
17	Ng8_1uM	17	0.85731	17	0.141149	92	0.308736	17	0.312844	17	0.284751	17	0.216692	17	0.402739	17	0.421274	17	0.394076	18	0.271304	17	0.781485	17	0.825536	17	0.0900922	17	0.111301	17	0.998492
18	Ng8_3uM	18	0.596983	18	0.132797	25	0.315135	18	0.177602	18	0.06482	18	0.432241	18	0.802589	18	0.462503	18	0.225812	19	0.716887	18	0.60269	18	0.953813	18	0.133112	18	0.321371	18	0.665825
19	Ng8_10uM	19	0.901971	19	0.717632	7	0.332479	19	0.96831	19	0.828458	19	0.795634	19	0.567366	19	0.898809	19	0.756957	20	0.0927002	19	0.57945	19	0.762962	19	0.374752	19	0.507369	19	0.863782
20	Ng9_1uM	20	0.999732	20	0.214971	63	0.339481	20	0.897582	20	0.446972	20	0.214811	20	0.723828	20	0.89728	20	0.446733	21	0.429601	20	0.7065	20	0.417932	20	0.254974	20	0.643965	20	0.538838
21	Ng9_3uM	21	0.861699	21	0.537904	53	0.359454	21	0.550831	21	0.260532	21	0.67985	21	0.747471	21	0.671871	21	0.344963	22	0.866966	21	0.556792	21	0.949643	21	0.194736	21	0.460995	21	0.623906
22	Ng10_3uM	22	0.775359	22	0.626663	55	0.365675	22	0.494959	22	0.366718	22	0.40231	22	0.517788	22	0.327339	22	0.224171	23	0.28671	22	0.633714	22	0.814528	22	0.52478	22	0.674115	22	0.859432
23	Ng10_1uM	23	0.814443	23	0.735714	57	0.366554	23	0.539065	23	0.508425	23	0.877885	23	0.26953	23	0.441731	23	0.408915	24	0.547083	23	0.32586	23	0.434866	23	0.0546245	23	0.0723895	23	0.993054
24	Ng11	24	0.955628	24	0.337615	54	0.379761	24	0.500177	24	0.480361	24	0.376483	24	0.763609	24	0.541672	24	0.523576	25	0.19605	24	0.867047	24	0.900264	24	0.712477	24	0.722308	24	0.991702
25	Ng12_1uM	25	0.723624	25	0.860582	41	0.388898	25	0.645567	25	0.707759	25	0.581792	25	0.514326	25	0.436955	25	0.475983	26	0.420217	25	0.825122	25	0.787099	25	0.168242	25	0.161634	25	0.910574
26	Ng12_3uM	26	0.0258155	26	0.236782	64	0.403189	26	0.000732229	26	0.00144774	26	0.426255	26	0.142431	26	0.0554783	26	0.111728	27	0.866194	26	0.0212459	26	0.0265129	26	0.00291119	26	0.00143268	26	0.645181
27	Ng13_1uM	27	0.0636076	27	0.215721	82	0.410375	27	0.0357035	28	0.181218	27	0.542786	27	0.46606	27	0.561065	27	0.602796	28	0.548961	27	0.277219	27	0.341842	27	0.208807	27	0.203765	27	0.923415
28	Ng14_1uM	28	0.465499	28	0.600009	39	0.413759	28	0.520838	29	0.69312	28	0.759202	28	0.407199	28	0.949134	28	0.548455	29	0.470579	28	0.372159	28	0.864163	28	0.151485	28	0.480525	28	0.511719
29	Ng15_1uM	29	0.680886	29	0.776808	56	0.41555	29	0.847589	30	0.906645	29	0.938992	29	0.469942	29	0.909189	29	0.944572	30	0.188195	29	0.887386	29	0.966079	29	0.429977	29	0.579252	29	0.85127
30	Ng16_1uM	30	0.717296	30	0.42252	94	0.42511	30	0.833753	31	0.990815	30	0.642058	30	0.450448	30	0.618242	30	0.849274	31	0.417463	30	0.533903	30	0.438918	30	0.580479	30	0.85259	30	0.738063
31	Ng17_1uM	31	0.948913	31	0.723195	33	0.427322	31	0.352087	32	0.000187088	31	0.689465	31	0.269321	31	0.372129	31	0.976362	32	0.10263	31	0.73488	31	0.286318	31	0.286083	31	0.0551107	31	0.336735
32	Ng18_1uM	32	0.167543	32	0.427891	35	0.438323	32	0.00823552	33	0.00129541	32	0.862344	32	0.102588	32	0.0572614	32	0.00233793	33	0.208282	32	0.0012356	32	0.0748625	32	1.13041e-05	32	0.00094655	32	0.251809
33	Ng18_3uM	33	0.581705	33	0.713661	32	0.460093	33	0.0300299	34	0.156857	33	0.925717	33	0.221656	33	0.0704958	33	0.00406869	35	0.134735	33	0.00271035	33	0.100111	33	8.06792e-05	33	0.00379822	33	0.293104
34	Ng18_10uM	34	0.420357	34	0.289452	45	0.462564	34	0.506737	35	5.68965e-05	34	0.647586	34	0.206096	34	0.24066	34	0.052913	36	0.107323	34	0.0183749	34	0.17717	34	0.00179703	34	0.0198579	34	0.475833
35	Ng19_1uM	35	0.247792	35	0.535433	95	0.464235	35	0.00593162	36	1.0216e-05	35	0.852742	35	0.128373	35	0.0319485	35	0.000504692	37	0.638088	35	0.00024074	35	0.045115	35	2.79814e-06	35	0.000587159	35	0.163936
36	Ng19_3uM	36	0.0158188	36	0.0318455	60	0.468364	36	1.33713e-05	37	0.141096	36	0.871057	36	0.191068	36	0.00238472	36	0.00253957	38	0.470578	36	0.00317386	36	0.0100961	36	3.54023e-05	36	4.48575e-05	36	0.824145
37	Ng19_10uM	37	0.612152	37	0.515712	3	0.468464	37	0.0957686	38	0.349964	37	0.990122	37	0.663088	37	0.261325	37	0.374151	39	0.148134	37	0.358346	37	0.323953	37	0.177383	37	0.119707	37	0.760274
38	Ng20_1uM	38	0.90608	38	0.408114	42	0.472264	38	0.235277	39	0.000740783	38	0.461421	38	0.180828	38	0.206726	38	0.309597	40	0.286227	38	0.090404	38	0.104274	38	0.0201011	38	0.0132468	38	0.743332
39	Ng20_3uM	39	0.193319	39	0.59876	19	0.503584	39	0.0249084	40	0.000482067	39	0.627775	39	0.0807835	39	0.149741	39	0.00897495	41	0.910784	39	0.00234644	39	0.109838	39	4.0156e-05	39	0.00285123	39	0.247284
40	Ng20_10uM	40	0.182444	40	0.202903	51	0.514851	40	0.000409395	41	0.234874	40	0.92087	40	0.384571	40	0.00678667	40	0.00921511	42	0.0359511	40	0.0100435	40	0.0207205	40	0.000619673	40	0.000529856	40	0.769786
41	Ng21_1uM	41	0.237979	41	0.422743	36	0.530861	41	0.0753585	42	0.00822111	41	0.0818242	41	0.0798104	41	0.324852	41	0.748225	43	0.312485	41	0.0550573	41	0.0351211	41	0.0402404	41	0.0101291	41	0.473246
42	Ng21 _3uM	42	0.180228	42	0.201584	17	0.544364	42	0.000661579	43	0.000930972	42	0.865874	42	0.0405149	42	0.0182844	42	0.151445	44	0.260834	42	0.10688	42	0.0291512	42	0.000838306	42	5.86033e-05	42	0.261572
43	Ng21_10uM	43	0.397233	43	0.394999	12	0.544474	43	0.000918194	44	0.0163752	43	0.932399	43	0.405471	43	0.00555369	43	0.00626192	45	0.186662	43	0.00655266	43	0.0172093	43	0.000438413	43	0.000465617	43	0.82167
44	Ng22_1uM	44	0.0435365	44	0.107871	11	0.547735	44	0.00239889	45	0.0389778	44	0.888635	44	0.252345	44	0.0903705	44	0.374572	46	0.247311	44	0.301484	44	0.11502	44	0.0433029	44	0.00647073	44	0.356724
45	Ng23_1uM	45	0.160683	45	0.623755	16	0.551898	45	0.00869551	46	0.03811	45	0.490406	45	0.068843	45	0.0869792	45	0.294192	47	0.246826	45	0.0920931	45	0.0484356	45	0.00519199	45	0.00101913	45	0.433985
46	Ng24_1uM	46	0.346659	46	0.483205	58	0.553645	46	0.0449416	47	0.00800157	46	0.932916	46	0.334122	46	0.130755	46	0.120966	48	0.587661	46	0.131443	46	0.208737	46	0.0124264	46	0.016404	46	0.957124
47	Ng24_3uM	47	0.485557	47	0.969019	44	0.594616	47	0.00778386	48	0.0110161	47	0.555568	47	0.112584	47	0.0246695	47	0.0270875	49	0.832909	47	0.00626431	47	0.0181266	47	0.000279058	47	0.000345894	47	0.854899
48	Ng25_1uM	48	0.374311	49	0.927627	90	0.598576	48	0.0025467	49	0.00322347	48	0.136706	48	0.346988	48	0.01301	48	0.0518473	50	0.522992	48	0.0013981	48	0.00168078	48	0.00429816	48	0.000942107	48	0.457208
49	Ng25_3uM	49	0.0794674	50	0.603494	5	0.617796	49	0.000659461	50	0.0848938	49	0.129707	49	0.20813	49	0.0178008	49	0.0748519	51	0.774449	49	0.00213922	49	0.00216079	49	0.00293817	49	0.000577352	49	0.434789
50	Ng26_1uM	50	0.82742	51	0.678069	18	0.652314	50	0.0287034	51	0.0842397	50	0.756737	50	0.385862	50	0.0188484	50	0.0573435	52	0.14936	50	0.0277514	50	0.0234753	50	0.00595088	50	0.00178858	50	0.527425
51	Ng27_1uM	51	0.888524	52	0.798967	83	0.657942	51	0.0318735	52	0.00448369	51	0.58033	51	0.434518	51	0.0415146	51	0.107746	53	0.133425	51	0.0343015	51	0.0307938	51	0.0167859	51	0.00581965	51	0.561415
52	Ng27_3uM	52	0.276899	53	0.635049	30	0.664338	52	0.00506202	53	0.00763392	52	0.408461	52	0.0406962	52	0.0473083	52	0.0485647	54	0.162821	52	0.00703278	52	0.0215984	52	0.000145891	52	0.000216386	52	0.890648
53	Ng28_1uM	53	0.229414	54	0.680651	70	0.673326	53	0.000944133	54	0.0118514	53	0.532651	53	0.0550751	53	0.0117101	53	0.0767427	55	0.193884	53	0.0195887	53	0.0087622	53	0.000431566	53	4.91237e-05	53	0.332817
54	Ng29_1uM	54	0.32797	55	0.772724	76	0.689564	56	0.00420099	55	9.53605e-05	56	0.772395	56	0.172982	56	0.0152374	56	0.00165579	56	0.224634	56	0.000632336	56	0.0203154	56	1.80416e-05	56	0.000354656	56	0.501577
55	Ng30_1uM	55	0.451174	56	0.762434	46	0.701557	57	0.000373145	56	0.000356181	57	0.451905	57	0.0649081	57	0.00441985	57	0.0152926	57	0.198278	57	0.00215733	57	0.00286578	57	5.75164e-05	57	1.83345e-05	57	0.508406
56	Ng31_1uM	56	0.40225	57	0.780904	29	0.702036	58	0.000205439	57	0.00129185	58	0.301123	58	0.0381177	58	0.00964484	58	0.0199722	58	0.208106	58	0.00141472	58	0.0032761	58	3.87099e-05	58	2.36992e-05	58	0.647317
57	Ng31_3uM	57	0.265642	58	0.561517	84	0.702385	59	0.00661654	58	0.000381964	59	0.0952908	59	0.0552145	59	0.302133	59	0.513741	59	0.697234	59	0.0302819	59	0.0362876	59	0.0116667	59	0.00582908	59	0.658824
58	Ng31_10uM	58	0.131374	59	0.661047	15	0.705266	60	0.00280002	59	0.0131357	60	0.383962	60	0.241485	60	0.00821693	60	0.00807555	60	0.697256	60	0.000757119	60	0.00393707	60	0.000214867	60	0.000286386	60	0.869454
59	Ng31_30uM	59	0.0348529	60	0.691926	24	0.709444	61	0.0272074	60	0.00256361	61	0.630928	61	0.129103	61	0.0202224	61	0.0218913	61	0.23317	61	0.0064011	61	0.0184724	61	0.000260704	61	0.000326069	61	0.856052
60	Ng32_1uM	61	0.872497	61	0.530015	20	0.72351	62	0.0379597	61	0.029925	62	0.529112	62	0.18584	62	0.0431334	62	0.0420203	62	0.413971	62	0.00947659	62	0.0279739	62	0.00111187	62	0.00150893	62	0.907206
61	Ng33_1uM	62	0.929618	62	0.574057	86	0.732977	63	2.56392e-05	63	0.000105866	63	0.305382	63	0.0801274	63	0.000242255	63	0.00106906	63	0.373341	63	5.07732e-05	63	0.000121386	63	3.08754e-06	63	8.88593e-07	63	0.454843
62	Ng34_1uM	63	0.359797	63	0.870675	72	0.7346	64	0.000174713	64	0.00119517	64	0.142003	64	0.0482082	64	0.00366883	64	0.0229981	64	0.497207	64	0.000514303	64	0.000521792	64	6.4758e-05	64	9.78349e-06	64	0.369005
63	Ng34_3uM	64	0.0672477	64	0.811785	6	0.737383	65	0.0420957	65	0.0222482	65	0.214407	65	0.06991	65	0.0855732	65	0.0500205	65	0.464185	65	0.00257144	65	0.0184057	65	0.000321566	65	0.00101466	65	0.88439
64	Ng35_1uM	65	0.718519	65	0.392913	93	0.737909	66	0.0119443	66	0.00112951	66	0.596604	66	0.372612	66	0.00666554	66	0.00056107	66	0.126195	66	0.00180313	66	0.0423901	66	2.34073e-05	66	0.000488239	66	0.48256
67	Lg2_HF_10uM	66	0.638383	66	0.79442	79	0.741129	67	0.00280391	67	0.000419609	67	0.7296	67	0.00763098	67	0.0422888	67	0.0101704	67	0.00882438	67	0.00381933	67	0.0441634	67	2.01631e-06	67	2.5681e-05	67	0.644113
68	Lg1_1uM	67	0.052928	67	0.351133	10	0.752612	68	0.00011908	68	7.04587e-05	68	0.374995	68	0.699444	68	0.000420254	68	0.000272908	68	0.176265	68	0.00226927	68	0.0103246	68	5.05322e-05	68	9.23471e-05	68	0.925633
69	Lg2_1uM	68	0.312961	68	0.170015	22	0.75523	69	5.89172e-05	69	4.62319e-07	69	0.133339	69	0.847593	69	0.00010614	69	8.80368e-07	69	0.0748304	69	4.78241e-05	69	0.0121871	69	2.17045e-07	69	3.70561e-05	69	0.214958
70	Lg2_3uM	69	0.614676	69	0.0859997	2	0.756661	70	3.25669e-06	70	3.62358e-07	70	0.0912884	70	0.972571	70	1.16568e-05	70	1.41099e-06	70	0.0698924	70	0.000132859	70	0.00352525	70	5.78968e-07	70	5.7661e-06	70	0.723406
71	Lg2_10uM	70	0.405701	70	0.0328291	89	0.758799	71	4.3096e-05	71	2.28834e-06	71	0.0890695	71	0.994161	71	5.95353e-05	71	3.25102e-06	71	0.074826	71	0.000309721	71	0.0118869	71	1.57557e-06	71	3.57128e-05	71	0.520468
72	Lg3_1uM	71	0.830574	71	0.0692493	80	0.767946	72	6.26828e-05	72	1.22413e-06	72	0.343877	72	0.285702	72	0.000451408	72	1.09454e-05	72	0.0331432	72	0.000117335	72	0.0121737	72	1.93896e-07	72	1.39242e-05	72	0.335769
73	Lg4_1uM	72	0.184021	72	0.0902938	1	0.79211	73	1.72711e-05	73	4.08136e-07	73	0.2439	73	0.677132	73	3.57876e-05	73	8.94588e-07	73	0.0948216	73	1.80429e-05	73	0.00277405	73	1.10172e-07	73	6.15602e-06	73	0.383501
74	Lg5_3uM	73	0.617346	73	0.151803	40	0.79882	74	0.000175212	74	2.51978e-06	74	0.0983462	74	0.838449	74	0.000234193	74	3.48151e-06	74	0.0511181	74	0.000288506	74	0.0280235	74	8.77284e-07	74	8.28019e-05	74	0.276481
75	Lg6_1uM	74	0.845317	74	0.0783117	81	0.800361	75	1.31065e-05	75	3.89515e-06	75	0.261139	75	0.682056	75	4.66532e-05	75	1.52073e-05	75	0.105061	75	0.000267454	75	0.00312177	75	2.16835e-06	75	8.30384e-06	75	0.940414
76	Lg7_1uM	75	0.421367	75	0.112049	48	0.803559	76	5.23874e-06	76	4.22283e-07	76	0.393113	76	0.689673	76	4.81446e-05	76	4.56888e-06	76	0.182761	76	3.7655e-05	76	0.00183064	76	6.34048e-07	76	8.84681e-06	76	0.642467
77	Lg7_3uM	76	0.147297	76	0.0954123	8	0.804471	77	2.04492e-05	77	6.06094e-07	77	0.392843	77	0.684518	77	0.000191002	77	6.9384e-06	77	0.18014	77	5.73169e-05	77	0.00534222	77	9.60664e-07	77	3.74519e-05	77	0.420729
78	Lg8_1uM	77	0.196538	77	0.0915854	87	0.824763	78	7.18056e-06	78	1.66397e-06	78	0.21754	78	0.728418	78	2.61199e-05	78	6.63165e-06	78	0.0954451	78	0.000161838	78	0.00250603	78	1.1016e-06	78	5.4051e-06	78	0.88874
79	Lg9	78	0.443514	78	0.0889842	96	0.828503	79	2.2229e-06	79	1.193e-06	79	0.440277	79	0.626048	79	2.18259e-05	79	1.35953e-05	79	0.179575	79	8.86573e-05	79	0.000818787	79	1.51205e-06	79	2.97409e-06	79	0.882756
80	Lg10_1uM	79	0.143263	79	0.107922	37	0.845518	80	0.000118735	80	1.00566e-05	80	0.217954	80	0.84412	80	0.000440054	80	4.27553e-05	80	0.131746	80	0.000976371	80	0.0202273	80	1.25194e-05	80	0.00016516	80	0.599357
81	Lg11_1uM	80	0.357311	80	0.0842203	85	0.87792	81	0.000645083	81	0.00231565	81	0.798759	81	0.481453	81	0.00686164	81	0.0239814	81	0.607205	81	0.0120442	81	0.0110323	81	0.00311548	81	0.000841837	81	0.502203
82	Lg12_1uM	81	0.291497	81	0.452216	73	0.878175	82	0.000238416	82	6.14485e-05	82	0.286548	82	0.685848	82	0.00072131	82	0.000206644	82	0.495856	82	0.00276867	82	0.0212915	82	0.000399458	82	0.00140922	82	0.847154
83	Lg12_3uM	83	0.143502	82	0.134881	91	0.885368	83	2.09602e-06	83	5.11033e-07	83	0.412312	83	0.749601	83	1.76359e-05	83	4.95404e-06	83	0.226008	83	3.70198e-05	83	0.000764687	83	8.85906e-07	83	3.88408e-06	83	0.921086
84	Lg13	84	0.110557	83	0.11005	9	0.888279	84	3.6722e-05	84	3.479e-06	84	0.461806	84	0.647975	84	0.000354512	84	4.15649e-05	84	0.203348	84	0.000243287	84	0.00679778	84	5.42558e-06	84	6.2955e-05	84	0.647121
85	Lg14	85	0.347709	84	0.110896	21	0.898193	85	5.35289e-05	85	3.88063e-06	85	0.372342	85	0.783236	85	0.000171268	85	1.3846e-05	85	0.215637	85	0.000126952	85	0.00529437	85	2.98788e-06	85	4.85262e-05	85	0.58142
86	Lg15	86	0.219122	85	0.182865	71	0.900344	86	3.17291e-05	86	6.58199e-07	86	0.284635	86	0.702217	86	0.000226747	86	5.68657e-06	86	0.124366	86	8.71654e-05	86	0.00924572	86	8.4051e-07	86	4.81799e-05	86	0.354432
87	Lg16	87	0.989703	86	0.0718921	78	0.906755	87	0.00272995	87	0.00209891	87	0.784449	87	0.832187	87	0.00266706	87	0.00204692	87	0.60108	87	0.00337522	87	0.0135403	87	0.000751034	87	0.0010919	87	0.918282
88	Lg17	88	0.987667	87	0.792161	43	0.916966	88	0.0155711	88	0.0208698	88	0.450988	88	0.980728	88	0.0152402	88	0.0204107	88	0.411669	88	0.00300341	88	0.00867057	88	0.0167794	88	0.0126725	88	0.783491
89	Lg18_HF_1uM	89	0.540443	88	0.444869	49	0.917301	89	0.000288961	89	0.000341049	89	0.600267	89	0.444536	89	0.000958239	89	0.00120945	89	0.165425	89	0.00375847	89	0.00972753	89	8.16693e-05	89	7.73268e-05	89	0.764036
90	Lg7_HF_3uM	90	0.158954	89	0.316059	74	0.924045	90	1.70586e-06	90	2.54744e-07	90	0.284432	90	0.697444	90	2.20385e-05	90	3.90229e-06	90	0.122588	90	6.00086e-05	90	0.00155941	90	5.55647e-07	90	4.00607e-06	90	0.803178
91	Lg12_HF_3uM	91	0.126295	90	0.0467678	68	0.930825	91	0.000120562	91	0.000209924	91	0.753562	91	0.188168	91	0.00261218	91	0.00513451	91	0.255665	91	0.00197851	91	0.00436744	91	7.9486e-05	91	4.86141e-05	91	0.656806
92	Blank 1	92	0.217413	91	0.352232	59	0.947189	92	0.334588	92	0.158506	92	0.710554	92	0.726035	92	0.794632	92	0.903819	92	0.436749	92	0.826388	92	0.617371	92	0.635757	92	0.955699	92	0.696162
93	Blank 2	93	0.826695	92	0.0750611	75	0.960721	93	0.0330506	93	0.337324	93	0.62276	93	0.542289	93	0.0568787	93	0.483532	93	0.874158	93	0.245337	93	0.0451858	93	0.185401	93	0.012904	93	0.182663
94	Blank 3	94	0.384262	93	0.839773	28	0.966376	94	0.844086	94	0.664207	94	0.723765	94	0.922408	94	0.410653	94	0.814529	94	0.79118	94	0.572181	94	0.330755	94	0.732794	94	0.345581	94	0.527924
95	Blank 4	95	0.974522	94	0.277699	69	0.98081	95	0.339287	95	0.329473	95	0.452752	95	0.442864	95	0.323603	95	0.313153	95	0.105169	95	0.0894016	95	0.161395	95	0.767956	95	0.752332	95	0.968393
96	Blank 5	96	0.733925	96	0.521393	88	0.988574	96	0.660359	96	0.335254	96	0.28891	96	0.851053	96	0.42454	96	0.180922	96	0.361084	96	0.691807	96	0.926078	96	0.224357	96	0.511538	96	0.622072

## Sheet: MFIs - IgG2
		B. malayi - before treatment						B. malayi - after treatment						O. volvulus							M. perstans							Uninfected - Ghana							Uninfected - NL
Fraction ID	Fraction Name	Bm2-1_BT*	Bm2-2_BT	Bm2-3_BT	Bm2-4_BT	Bm2-5_BT	Average Bm BT* IgG2	Bm2-1_AT*	Bm2-2_AT	Bm2-3_AT	Bm2-4_AT	Bm2-5_AT	Average Bm AT IgG2	Ov-1	Ov-2	Ov-3	Ov-4	Ov-5	Ov-6	Average Ov IgG2	Mp-1	Mp-2	Mp-3	Mp-4	Mp-5	Mp-6	Average Mp IgG2	Un-G1	Un-G2	Un-G3	Un-G4	Un-G5	Un-G6	Average Un-G IgG2	Un-NL6	Un-NL7	Un-NL8	Un-NL9	Un-NL10	Average Un-NL IgG2
92	Blank 1	0	0	0	0	0	0	0	419.167	0	13	1.66667	86.7667	0	29.3333	30.6667	0	0	0	10	0	0	0	0	0	0	0	0	0	0	0	18	103.333	20.2222	2.66667	0	6.66667	0	0	1.86667
93	Blank 2	0	0	0	0	0	0	0	0	0	0	0	0	0	0	0	0	0	0	0	0	0	0	0	0	0	0	21.3333	0	0	0	0	0	3.55556	0	0	5.33333	0	0	1.06667
94	Blank 3	0	0	0	0	0	0	0	0	0	0	5.33333	1.06667	0	0	0	0	0	0	0	0	0	0	0	0	0	0	0	0	0	0	0	0	0	0	0	0	0	0	0
95	Blank 4	0	0	0	0	0	0	0	0	0	0	0	0	0	28.6667	0	0	0	0	4.77778	0	0	0	0	0	0	0	0	0	0	0	0	0	0	30.6667	0	0	0	0	6.13333
96	Blank 5	52.6667	0	0	30.3333	0	16.6	0	186.5	0	0	0	37.3	0	0	0	0	0	0	0	0	0	0	0	0	8.66667	1.44444	2.33333	0	0	0	0	124	21.0556	0	0	0	0	0	0
68	Lg1_1uM	664.333	117	1742.33	1609	20	830.533	0	1021.17	234.333	138.333	456.667	370.1	272.667	249.333	60.6667	117.333	5	12	119.5	0	908.667	1870	6108.33	153.333	1594	1772.39	53.6667	0	6	0	75	2.33333	22.8333	115.667	0	96	0	0	42.3333
74	Lg5_3uM	8097	500	2070	914.333	3993	3114.87	3536	1496.83	255.667	185.333	966.667	1288.1	2705.33	2181.67	230.667	6818.67	2706.33	2115	2792.94	1562.67	6294.67	1477	2791	1548.67	4914	3098	1689	2303	5.66667	0	874	225.667	849.556	90.3333	0	214.667	188	804	259.4
69	Lg2_1uM	1842	102.667	1482.33	918.667	526	974.333	77.3333	22.5	82	399.667	444.667	205.233	5110.67	405	916	984	1194	524.667	1522.39	62.6667	2747	2313	3762.33	7563.67	6745.33	3865.67	906	630	0	0	251	35	303.667	514	0	1580.33	0	88.6667	436.6
71	Lg2_10uM	45774.7	5308.33	9462.33	39451	18011	23601.5	12030.7	1658.83	4163.67	2327.33	7367	5509.5	64866.3	10395	6061.67	3589	23197	14812.3	20486.9	3996	12232.7	14397.7	45837.7	42344	31417	25037.5	22075	14425.7	403.333	97.6667	3311.33	873.667	6864.44	6092.33	11.6667	2650	686	4239	2735.8
70	Lg2_3uM	9227.33	1477.33	2968.67	4758.33	4125.33	4511.4	1933.33	316.167	811.333	1311	2369.33	1348.23	22606.3	1596.67	4715.67	1874	6872.33	4286	6991.83	749.333	3950.67	5591	15706.7	26759.7	14167.7	11154.2	3313.67	4117.33	9.66667	15.6667	1109.33	221.333	1464.5	1398	0	1304.67	57	1351.33	822.2
67	Lg2_HF_10uM	35142.3	5426	8029.67	38674	6968.67	18848.1	783.333	1487.17	717.667	4028	5226.67	2448.57	31243.3	6851.33	981.333	2887.33	5502.67	5817.33	8880.56	866.667	15679.7	2722.33	58799.7	10600	38971	21273.2	2264.67	242.667	566.333	257	2400	2439.67	1361.72	2476	4.66667	496	2.66667	32	602.267
73	Lg4_1uM	1811	140	1266.67	1749	1317	1256.73	750.667	202.167	226.333	133.333	466	355.7	4366.33	1437	221.333	507.333	1564.67	1014.33	1518.5	176.667	1379.67	3552	1235.67	3551.67	3229.33	2187.5	1822	2052	0	0	107.333	20.6667	667	601.333	0	367	0	209.667	235.6
72	Lg3_1uM	2698	28.6667	744	1424	461.333	1071.2	19	454.5	77	194	319	212.7	5012	305.667	331.333	477.667	855.333	701.667	1280.61	105	868	1944	2283.33	7486.33	5393	3013.28	405	809.667	0	0	279.667	24.6667	253.167	337.667	0	85	0	46	93.7333
89	Lg18_HF_1uM	14239	913	390.667	19499.3	5423.33	8093.07	2157.67	107.167	11.6667	1130	926.333	866.567	2495	7246	450.333	0	160.667	658.667	1835.11	1709.67	1619	499.667	1944.67	424.333	12928.7	3187.67	59	597.667	5	15.3333	891.333	12.6667	263.5	2764	0	0	0	0	552.8
75	Lg6_1uM	8665.33	301.333	1008.67	4631.67	7497	4420.8	2045.33	720.5	169.333	1072.67	1431	1087.77	7569	1205.67	949	1404.33	443.667	472.333	2007.33	502.333	2897.33	1589.67	2828	9693.67	12358	4978.17	644.667	1426.33	0	46	307.333	63	414.556	653	0	172.333	0	447.333	254.533
76	Lg7_1uM	18646.7	1530.67	555	15787	7286.33	8761.13	5621.67	1130.5	64.3333	1045	2133	1998.9	8061.67	8149	1197.67	86	551	519.333	3094.11	1451.33	3492	217.333	1780.67	2288.67	20448	4946.33	2275.67	2734.33	28.6667	96	628.667	0	960.556	3992.67	0	311.333	35	589.667	985.733
77	Lg7_3uM	42935.7	10923	3490.33	58087.3	62174.3	35522.1	38163	63.5	869.333	8163.33	5627	10577.2	18734	19724.7	7352.33	4319.33	3002.33	2181.33	9219	3340.67	35304.7	498	13978.3	16014.3	58276	21235.3	6926.67	9306.33	45.3333	661	2013.33	461.333	3235.67	11063.7	0	2843.33	345.667	2447.33	3340
90	Lg7_HF_3uM	64992.3	5780.67	2596.33	55598	60773.7	37948.2	16443	633.167	829.333	12813	9227	7989.1	15833.3	15804.3	5220.33	353.667	2047	2908.33	7027.83	5644.67	25567	2376.67	13136	9518.67	64619.7	20143.8	261	5512	13.6667	1275	5630.67	729	2236.89	9829.67	0	0	48.6667	0	1975.67
78	Lg8_1uM	7486	389.333	1161.33	12408.7	9360	6161.07	3213.33	867.5	137	1449	1236.33	1380.63	8384.67	2849.33	2172	1289	1082	1357.33	2855.72	814	2754	2139.33	2216.67	7920.33	18349.7	5699	2681.67	1894.67	5.66667	98	225.667	36.6667	823.722	3942.33	0	351.333	8.66667	398	940.067
79	Lg9	14116.3	530.333	61.3333	5968.67	4144.33	4964.2	2146.33	1644.83	32	412	1066	1060.23	1668.33	6750	582.667	302.667	206	462.667	1662.06	916.333	3913.33	54.3333	1963.67	1760.33	32761.3	6894.89	1272.67	393	21.6667	36.6667	1673.67	182.333	596.667	2967.33	0	115.667	0	558.667	728.333
81	Lg11_1uM	58876.7	6829.33	4499	7853	63214	28254.4	13198.7	1328.83	357.667	15004.7	10382.3	8054.43	24071.7	20332.3	5710.33	519.333	1706.67	2758.33	9183.11	6809	47158	1935.67	16554.3	10450	61788	24115.8	1818.33	3819	104.667	1314.33	335.667	803.667	1365.94	12560.7	0	105	94.6667	58	2563.67
80	Lg10_1uM	3941	688.667	20	1138.67	2729.33	1703.53	1608	1571.83	2	45.3333	288.667	703.167	367	939.333	116	0	65.6667	147.333	272.556	558.333	1112	56.3333	265.333	78	5265	1222.5	383	259.333	3.33333	0	143	0	131.444	418.667	0	110.667	0	111	128.067
87	Lg16	3707	1778	551.667	2535.33	4029.67	2520.33	1583.33	770.833	116	281.333	186.667	587.633	2335	2362.67	645.667	1194.33	77.6667	563.333	1196.44	461.333	1633.67	171.667	327.333	248	3801	1107.17	2747	622.333	20.3333	12.3333	962	21	730.833	1245	0	1608.33	48.6667	1755.67	931.533
82	Lg12_1uM	33423	4136	1162.33	24384	49314.3	22483.9	9884.33	1429.17	165.667	4026.67	2416	3584.37	13017.3	12973.3	2651	4310	2009.5	1436	6066.19	2929	25178.7	151	5741.33	5426.67	58865.3	16382	3758.33	3311.67	35	613.667	2432.33	354.667	1750.94	2679	0	1499.67	171.667	610	992.067
83	Lg12_3uM	64991	29591.7	5086.33	14733	64997	35879.8	59662.3	1152.17	2089	32206.3	13486.7	21719.3	55318	16132.3	11506	21294.7	3183	3899.67	18555.6	6234.33	63026	2551.67	23420.7	15305	64988	29254.3	15243.3	13819.7	263.333	3748	8336.67	969	7063.33	18636.7	0	6827	1038.67	4036.33	6107.73
91	Lg12_HF_3uM	22094.3	1119.67	299.333	16479	12926.3	10583.7	2175.67	460.5	26.3333	2326.67	2274.33	1452.7	3415.33	4764	1146	61.6667	241.667	638.667	1711.22	2148	4798.33	490.333	2672	2665	25608.3	6397	10.3333	883.667	10	256.333	2029.33	80.3333	545	2199.67	0	0	0	0	439.933
84	Lg13	37201.3	9685.33	1161.67	31077.3	20440	19913.1	14794	450.833	435	1582.33	2401.33	3932.7	3164	7477	1638.33	1237.33	753.333	2304.67	2762.44	2018.67	5714	964.667	2261	1275	30126.7	7060	9896.33	2479.67	96.3333	147.333	2602.33	114.667	2556.11	5894.67	0	2861	326.667	3406	2497.67
88	Lg17	114.333	40	18.3333	0	292	92.9333	39.6667	796.167	0.333333	0	39	175.033	35.6667	239	36	702.333	0	0	168.833	7.66667	482	0	14	2	1085.33	265.167	92	0	16	0	110	106.667	54.1111	85.3333	0	189.333	0	35.3333	62
85	Lg14	38511	6388.33	292	6749.67	34360	17260.2	15036	1297.83	353.667	3488.67	2480.67	4531.37	7788	9968.33	3762	3391.33	1185	2037	4688.61	3554	18789	59.6667	4208.33	3857.33	57108.3	14596.1	8007.67	3087	11	801.667	901	206.667	2169.17	5039.33	0	342	301	2416.67	1619.8
86	Lg15	5805	1481	120.333	1876.33	8069.67	3470.47	2123	893.167	639	151.667	408.333	843.033	1332.67	1632.67	743.667	2064.33	93.6667	251.333	1019.72	726.667	2220	42.3333	262	984.667	6732	1827.94	1365	818.333	0	125	419.333	51.6667	463.222	369.333	0	119.667	0	1182	334.2
10	Ng4_1uM	507.333	0	0	160.667	0	133.6	5	0	1	4.33333	213	44.6667	54.3333	3.66667	149.333	9.5	3.33333	8.66667	38.1389	0	106.333	14.3333	1.33333	41	184	57.8333	0	0	0	33.6667	43.3333	65	23.6667	8	0	3.33333	0	0	2.26667
11	Ng4_3uM	1049.67	44.3333	0	58.6667	31.6667	236.867	25.6667	50.5	3	59.3333	206.667	69.0333	40	7	82.6667	74.3333	25.6667	38.3333	44.6667	0	36.6667	38.6667	63.6667	85.6667	120.667	57.5556	68	0	0	30.6667	130.333	36	44.1667	23.3333	36.6667	25	0	9	18.8
12	Ng5_1uM	393	43	0	48	0	96.8	10.6667	60.5	0	0	296.333	73.5	79	2.66667	0	0	0	0.333333	13.6667	0	1.66667	13.3333	16	13.5	230.333	45.8056	29.3333	0	0	0	13	50.6667	15.5	6.66667	0	20	0	0	5.33333
13	Ng5_3uM	245	42.6667	9.33333	320	4.33333	124.267	34.3333	97.1667	17.6667	9	59	43.4333	20.6667	33.6667	93.3333	43.6667	66.6667	82.3333	56.7222	0	67.6667	41	65.3333	22.5	293.667	81.6944	18.6667	0	0	31	60.6667	97.3333	34.6111	78	0	79.6667	0	7.33333	33
14	Ng6_1uM	133.333	1	0	47.3333	4.33333	37.2	1	0	12.3333	37.6667	150	40.2	39.3333	0	55.6667	77.6667	17	28.6667	36.3889	0	40.3333	3	20	87.6667	81	38.6667	0	0	0	29.6667	139.667	0.666667	28.3333	0	0	0	0	1	0.2
6	Ng3_1uM	49.3333	0	0	0	0	9.86667	0	0	0	5.33333	75	16.0667	13	0	39.6667	10.3333	0	0	10.5	0	0	0	0	0	28	4.66667	0	0	0	0	10	0	1.66667	15.6667	0	2	0	0	3.53333
8	Ng3_10uM	188	0	0	200.333	6.33333	78.9333	1.33333	46.5	0	47.3333	29.6667	24.9667	66.6667	0	156	61.3333	2	18	50.6667	0	71	4.33333	19	51.6667	21	27.8333	0	0	0	22.6667	50.6667	37.3333	18.4444	0	12.3333	14.6667	0	0	5.4
7	Ng3_3uM	154.333	46.3333	0	13	0	42.7333	0	15.8333	0	0	70	17.1667	22.6667	0	0	0	0	0	3.77778	0	0	0	0	0	80	13.3333	19	0	0	0	0	0	3.16667	0	0	0	0	0	0
9	Ng3_30uM	121.667	6.33333	0	0	0	25.6	24.6667	427.5	0	0.333333	177.667	126.033	125	0	33.6667	33.6667	0	50	40.3889	0	54.6667	0	105.667	2	3.33333	27.6111	0	0	0	52	0	0	8.66667	0	7.33333	0	0	3.33333	2.13333
15	Ng7_1uM	0	22	0	8.66667	0	6.13333	0	165.833	0	0	127	58.5667	0	20.3333	83	56	0	0	26.5556	0	21	10	3	0	108.333	23.7222	0	0	0	0	84	8	15.3333	0	0	45.6667	0	0	9.13333
16	Ng7_3uM	146.333	66	0	74.3333	7.33333	58.8	28	134.167	6.66667	47.3333	145.667	72.3667	82.3333	0	164.667	12.3333	5	21	47.5556	0	27	15	154	34.3333	110.333	56.7778	0	0	0	14.3333	120.333	39.6667	29.0556	18.6667	0	1.33333	0	4.33333	4.86667
17	Ng8_1uM	60	24.6667	0	29.3333	0	22.8	0	0	0	34.6667	55.3333	18	48.6667	0	80	17.3333	1.66667	0	24.6111	0	47.6667	0	0.666667	21.6667	79	24.8333	0	0	0	14	178.667	32.3333	37.5	0	0	10	0	0	2
19	Ng8_10uM	85	7.66667	0	4	0	19.3333	0	0	0	0	23	4.6	0	0	0	0	0	3.66667	0.611111	0	0	0	0	0	17	2.83333	0	0	0	0	0	0	0	0	0	0	0	0	0
18	Ng8_3uM	223	53	0	62.6667	11.3333	70	1.33333	65.1667	0	80.6667	105	50.4333	57.3333	0	108.667	59.3333	82.3333	31	56.4444	0	15.3333	0.333333	28	69	109	36.9444	0	0	0	62.6667	45.6667	0	18.0556	0	3.33333	0	0	0	0.666667
20	Ng9_1uM	42.6667	2.66667	0	2.66667	0	9.6	0	84.1667	0	0	53.3333	27.5	37	0	0	0	0	0	6.16667	0	1	0	0	27	60.3333	14.7222	23.3333	0	0	0	17.6667	0	6.83333	0	0	0.666667	0	0	0.133333
21	Ng9_3uM	20	2.33333	0	82	6.33333	22.1333	2	82.1667	0	31	45.3333	32.1	46	0	61.6667	68.3333	24.6667	62.6667	43.8889	0	41	0	39.3333	55	61.6667	32.8333	0	0	0	17.3333	78.6667	35.6667	21.9444	0	0	6.66667	0	0	1.33333
54	Ng29_1uM	79	0.666667	0	38.6667	24.6667	28.6	0	473.833	0	58.3333	10	108.433	42.3333	6.33333	25	62	0	9.33333	24.1667	0	33	0	18.3333	29.6667	86	27.8333	0	0	0	20.3333	162.333	5.66667	31.3889	0	0	0	0	14	2.8
24	Ng11	5690.33	2863.33	1451.33	1167.67	4021	3038.73	1756.67	1704.5	1276.67	1796.67	4863	2279.5	3951.33	2314.67	1405.67	743.333	1303	712.667	1738.44	2738.67	4143.67	635.333	1894	1805.67	16739	4659.39	5379.33	4306	162.667	2602.67	3906.33	2015	3062	3223	3	5110.33	383.667	2532	2250.4
22	Ng10_3uM	21.3333	0	0	0	0	4.26667	0	0	0	0	23	4.6	0	0	0	0	0	0	0	0	0	0	0	0	0	0	0	0	0	0	0	0	0	0	0	0	0	0	0
23	Ng10_1uM	51	13.6667	0	46.3333	23.3333	26.8667	0	140.5	0	35.3333	0	35.1667	52	2.33333	154	118	29.3333	34.5	65.0278	0	52.6667	0	17	83	115	44.6111	0	0	0	41.3333	72.3333	55.3333	28.1667	10.3333	0	18.6667	0	0	5.8
25	Ng12_1uM	656	0	2514.33	375.667	120.333	733.267	282.333	48.8333	3343.67	19.6667	170	772.9	91.3333	4050.67	752.667	824.667	0	0	953.222	2081.33	2524	621.333	266	84.6667	8571	2358.06	1527.67	2812.67	230.667	658.333	5774.67	348.333	1892.06	3668.67	0	1784.33	0	4.66667	1091.53
26	Ng12_3uM	2435	9	8837	836.667	843.333	2592.2	1970	103.5	5288.33	319	530.333	1642.23	246.667	17970.3	6665	7524.67	224	156.667	5464.56	7204.33	24429	691.333	3289.33	1230.67	64974.7	16969.9	4916	20520.3	383.333	3382.33	10964.7	2133.67	7050.06	6945.33	56	12274	72.3333	61.6667	3881.87
27	Ng13_1uM	161.667	0	69.6667	22.3333	29.6667	56.6667	24.3333	1959.17	753	31	85.6667	570.633	0	880	418	754.667	0	0	342.111	693.667	731.667	45	141.333	79.6667	3656.33	891.278	300	1079	0	183.333	457	36	342.556	1127.33	0	101	0	0	245.667
28	Ng14_1uM	3403.33	71.6667	13978.7	1308.33	2436.67	4239.73	2541.67	1090.83	17414.3	844.667	627.667	4503.83	1200.67	16596	13005.3	11249.7	251	298	7100.11	9671.33	38755.3	2624.33	8171	2392	63392	20834.3	10203	54848.3	749.333	9226.67	29323.7	5149	18250	8607.33	73.6667	22341.7	215.333	560.333	6359.67
29	Ng15_1uM	12702	267.667	34.3333	6642	10608.7	6050.93	1597	879.167	0	829.333	802.667	821.633	2106.33	6781.67	658	138.667	227	754.333	1777.67	2251	2203	290.333	2263.33	1418	16779.3	4200.83	0	1074.33	4	151	199.667	27.3333	242.722	2325	0	34.6667	0	0	471.933
55	Ng30_1uM	621	4.66667	0	606.333	1136	473.6	9.33333	732.5	0	88	26	171.167	432	306	175	0	0	63.3333	162.722	51	207.333	3.66667	98.3333	156.333	2356	478.778	0	0	0	13	109.333	31.6667	25.6667	123.333	0	61.3333	0	0	36.9333
56	Ng31_1uM	8	0	12.6667	0	0	4.13333	0	913.167	0	0.666667	0	182.767	7.33333	36.6667	45.6667	0	0	0	14.9444	0	2	0	0	0	50	8.66667	0	0	0.333333	0	32.3333	0	5.44444	25	0	37.6667	0	0	12.5333
58	Ng31_10uM	171.667	65	61	137.333	77.3333	102.467	70.6667	81.1667	109.333	40	132	86.6333	211.333	372	98	103	17.3333	70.3333	145.333	346	160.333	105.333	162.667	85.6667	618	246.333	94.3333	130.667	43.3333	51.6667	206.667	13	89.9444	331	58.3333	53.6667	0	58.3333	100.267
57	Ng31_3uM	135.333	58.6667	42.3333	22.6667	64	64.6	12.3333	803.833	34	64	113.333	205.5	53	136.667	162	63.3333	0	1	69.3333	0.666667	95.3333	14	44.3333	46.6667	387	98	33.3333	0	26.3333	77	138.333	21	49.3333	102	1.33333	101.667	0	0.666667	41.1333
59	Ng31_30uM	0	12.3333	77	61	28.3333	35.7333	16.6667	271.833	119	43	77.6667	105.633	71	331	166.333	182.333	44.3333	85	146.667	452.333	168	60.6667	174.333	54.3333	1678.33	431.333	68.6667	164	10.3333	49.6667	186	23.3333	83.6667	285.333	1.66667	226.667	0.333333	10	104.8
60	Ng32_1uM	56293	3189.33	1533	21910	31846.7	22954.4	7485.67	958.5	145.667	4019	2880.67	3097.9	15041	17700.7	2873.33	283	1284.33	1488	6445.06	4537	32185	99	10952	8728.67	61588	19681.6	30	2176.67	29.6667	1295.33	2621.33	407.667	1093.44	9683.33	0	16	0	0	1939.87
31	Ng17_1uM	151.667	6	0	345.667	0	100.667	0.666667	0	0	0	45.6667	9.26667	32.3333	162.667	0	0	0	0	32.5	0	0	0	22.3333	0	137	26.5556	8.33333	0	0	114.333	0	0	20.4444	33.3333	0	14	0	0	9.46667
44	Ng22_1uM	767	130.667	155.667	467	682	440.467	228	588.5	578	219	175.667	357.833	289.667	1470	642.333	516.333	91	165.333	529.111	1205	999.333	171	333	260.333	4033.67	1167.06	282.333	1363.33	65	319	661	146	472.778	1167.33	97	201.667	86	120.667	334.533
30	Ng16_1uM	1198.67	54.3333	5687.33	237.333	1041.67	1643.87	657	1155.83	6474	318	281	1777.17	272.333	9095.33	4088	4861.67	58.3333	71	3074.44	4046.67	12852.3	779	1388.33	763.667	48279	11351.5	3492	9556.33	33	2293.33	4400.33	923.333	3449.72	3187.33	0.333333	2083.67	0	73	1068.87
45	Ng23_1uM	13.3333	2.33333	0	0	0	3.13333	0	43.5	0	0	14.3333	11.5667	0.666667	97.3333	0	4.33333	0	0	17.0556	0	0.666667	0	9	0.666667	127	22.8889	0	0	0	0	51	0	8.5	85.6667	0	3	0	0	17.7333
61	Ng33_1uM	16704	866	101.333	8683	8305.67	6932	2850.67	185.167	71	1299.33	2046	1290.43	2662.33	7183	917.667	176.667	293	846	2013.11	1715.67	4956.67	147	4491.67	1993.67	32260.3	7594.17	6	1103	8.66667	48.3333	1730	123.667	503.278	3018.67	0	58.6667	0	0	615.467
32	Ng18_1uM	4556.33	55	3	2369	1033	1603.27	461.667	444.833	0	22.6667	329.333	251.7	266	2123	68.3333	5	0	59.6667	420.333	126	473.667	0	679	407.667	4767.33	1075.61	26.6667	23	0	0	156.333	59.3333	44.2222	731	0	26	0	0	151.4
34	Ng18_10uM	56803	1825.33	118.333	34296.3	39206	26449.8	7482.67	426.833	142	3477	2582.33	2822.17	7537.67	12050.7	2852.33	359	1041	1828	4278.11	6262.33	11389.7	1074	8797.33	5141.33	64034	16116.4	46	3158.33	90	633.667	1946.33	163.667	1006.33	4307.33	31	133.333	41	56.6667	913.867
33	Ng18_3uM	27172.7	841	56	8643	19507.3	11244	3717.67	672.5	47.3333	1403.33	1646	1497.37	4666.67	11868.7	1382	163	224.333	782.667	3181.22	2335.67	6781.67	189	4002	2977	33200.7	8247.67	0	1140.67	18.6667	230.333	818.333	56.3333	377.389	2456.67	0	84.3333	0	0	508.2
62	Ng34_1uM	2850	31.3333	0	1385	1643	1181.87	281	46.1667	0	72.3333	202.333	120.367	300.333	971.667	226	33.6667	0	79	268.444	382	1373	67.6667	932	204	3242.33	1033.5	63	0	0	0	131	0	32.3333	523.333	0	0	0	84.3333	121.533
63	Ng34_3uM	8441	245	46.3333	5092	4119.67	3588.8	1452.67	141.167	16.3333	145.667	611.333	473.433	2900.33	4410.67	486.667	89	144	429.333	1410	1995.67	2668.67	364	4266	447.667	6552	2715.67	522.667	539.667	16.3333	10.6667	478.333	0	261.278	2196.33	0	0	0	377.667	514.8
46	Ng24_1uM	3330.67	143.667	41	1287	1384.67	1237.4	315.333	318.5	81	42	67	164.767	855	2088.33	506	256.667	67	50.6667	637.278	341	2733	0	3164.33	363.667	7920.67	2420.44	30.3333	87.6667	0	9.33333	130.667	46.3333	50.7222	804.667	0	25.3333	0	55.6667	177.133
47	Ng24_3uM	8894.33	192	314.667	5934.67	7182	4503.53	1105.67	361.833	401.667	530.667	589.667	597.9	2534	5436.33	802.667	780.333	233.667	498.333	1714.22	2308	5381.33	489.667	6272	1261.33	16546.7	5376.5	356	1852	40.6667	218.333	553.333	36	509.389	3252.33	1.66667	121	199	183	751.4
48	Ng25_1uM	3341.33	44.3333	280.333	306.667	364	867.333	87.3333	143.167	190.667	68.3333	347.333	167.367	310.333	1200.33	388	477	5.33333	117.667	416.444	1631.33	8256	157	5629	92	5459.67	3537.5	1775	1137	95	118.333	189	23	556.222	824.333	0	105.333	27	707.333	332.8
49	Ng25_3uM	2488	0	215.333	236.667	399.333	667.867	91.3333	498.167	380.333	139.667	316.333	285.167	307	2167	468.333	613	22.6667	165.667	623.944	1964	4416	123.667	5011.67	101.667	6257.67	2979.11	1381.67	1449	549	115	2383	0	979.611	1349.33	7.33333	71.3333	24.3333	613.333	413.133
64	Ng35_1uM	1912.33	76.6667	59	1314.33	1377.33	947.933	298.333	0	9.33333	48.3333	189.333	109.067	391.667	893.667	96.3333	74.3333	33.3333	97	264.389	127.333	416	41.3333	291	201	2295.67	562.056	93	46.6667	0	24	74.6667	3.33333	40.2778	423.667	0	46	0	24	98.7333
35	Ng19_1uM	6384	88.3333	6	3531	3718.33	2745.53	681.333	144.5	0	236.667	316.667	275.833	808	2766	312.667	70	13	178.333	691.333	478	1579	209.333	723.333	1026	9457	2245.44	0	100.333	0	23.3333	166.333	0	48.3333	902	0	0	0	0	180.4
37	Ng19_10uM	11226	741.333	545.333	3792.67	15546.3	6370.33	6459	0	289.667	735.333	1918.33	1880.47	2338.67	20398	1364.67	1000	721.667	1226	4508.17	3930.33	4108.67	0.333333	5740	1460.33	63810.7	13175.1	6.33333	2380.67	166.333	153.667	1675	82.3333	744.056	7061.33	0	58.6667	0	32.6667	1430.53
36	Ng19_3uM	29257	686.667	237.333	18730.7	15097	12801.7	4157	100.5	133.667	683.333	1620	1338.9	6881.33	16861.3	965.5	229	392.333	1128	4409.58	3857.33	5336.67	939.333	4662.67	2134.67	25392.7	7053.89	99	1474.67	93.6667	90.6667	1147.33	52.3333	492.944	5695.33	0	0	0	41.6667	1147.4
38	Ng20_1uM	1991.67	23.6667	2.33333	1000	2411	1085.73	160	744.833	0	286	122.333	262.633	1571	1819	219	16.3333	0	80.6667	617.667	235.333	2290.67	12.6667	295.667	848.667	6840.67	1753.94	0	0	0	54.6667	123.333	0	29.6667	480.667	0	84.3333	0	0	113
40	Ng20_10uM	64629	3300.33	322	53857.3	47829.3	33987.6	13712.3	771.833	247.667	3127	4405	4452.77	20506	23440	2844	384.667	1820.67	3021	8669.39	10013	19141.3	875.667	12782	3985	61352.3	18024.9	488.667	4542.67	46.6667	671	4322	327.333	1733.06	5117	14	0	82.3333	198.333	1082.33
39	Ng20_3uM	33710.7	1048.33	36	2279.33	30824.7	13579.8	4365.33	928.167	56.3333	2547.67	1498	1879.1	5462	10704	2034	258.333	427	1102.67	3331.33	3324.67	5701.67	83	4910.33	3347.33	34890	8709.5	65.6667	1642.33	7	650	189	127.667	446.944	3524.33	0	73	0	0	719.467
50	Ng26_1uM	4570	49.6667	958.333	1708.67	1872.67	1831.87	327	1377.5	53.3333	108.667	138.333	400.967	783.667	3366	475.333	830.667	250.333	194	983.333	683	5822.67	0	3304	521.333	9782	3352.17	312	296	4.33333	16.6667	470.333	122	203.556	731.667	0	72	29	107.667	188.067
51	Ng27_1uM	2128.33	0	156.333	1134	1669.33	1017.6	319.333	571.5	909.667	71	188.667	412.033	700.667	6356	893.667	1451.33	65	301	1627.94	1506.67	1592.33	93.3333	2952.33	209	8173	2421.11	1147	1730	42.6667	69	1312.67	50.3333	725.278	1718.33	0	114.667	4.33333	469	461.267
52	Ng27_3uM	4071.67	54.3333	1211.33	2711	2521	2113.87	1414.67	738.167	2624.33	99.6667	322.667	1039.9	968.333	17485.7	1251.33	2411.67	321	640	3846.33	2883.67	3970.67	945	7184	388	21773.3	6190.78	3121.33	6012.33	766	113	4097.33	42	2358.67	5493	20.6667	410.667	82.3333	1044	1410.13
41	Ng21_1uM	787.333	14.6667	3	322.333	568	339.067	125.333	487.833	0	0	28.3333	128.3	171.667	328.667	0	0	0	0	83.3889	28.6667	55	0	79	0	1646	301.444	75	0	0	0	39.6667	0	19.1111	160	0	0	0	0	32
43	Ng21_10uM	58560	1657.33	329.333	5828.67	47378.3	22750.7	9348.33	670.5	382.667	2407.67	3274.33	3216.7	13127.7	15138	3805.33	2042	987	2368	6244.67	5037	27006.3	1120.33	14540	4404.33	64989.7	19516.3	2665	4291.33	0	701.667	1224.67	221	1517.28	3014.67	9	9.66667	209.333	1152	878.933
42	Ng21 _3uM	2985.33	247.667	3.66667	2225.33	2680.33	1628.47	1533.67	1054.17	8.66667	61	521	635.7	1028.67	3086.67	412	245.667	67.3333	183	837.222	668.333	4361.33	0	3590.67	417	12821	3643.06	213.333	346.333	0	0	256.667	48.6667	144.167	1936.33	0	149	0	95	436.067
53	Ng28_1uM	3079	73	766	100	2812	1366	1180.67	1809.17	3269.67	214.333	342.667	1363.3	4693.67	4661	1863.67	3945.33	220	377.667	2626.89	1661.67	2894	76.6667	1458	212	35403	6950.89	2319.67	3870.67	18.6667	100.667	1383.33	112.333	1300.89	1696.67	0	446	150	312.667	521.067
1	Ng1_1uM	631	188.667	1.33333	91.3333	139.333	210.333	31.6667	0	12	82.6667	570.333	139.333	80.6667	78	214.333	93.3333	73	56.3333	99.2778	0.666667	105.333	86.3333	186.333	66.6667	463	151.389	17.3333	0	0	123.667	107.667	366.333	102.5	92	19.6667	76.3333	0	0	37.6
2	Ng1_3uM	1875	154.667	85.3333	957.667	391.667	692.867	313.667	406.167	119.333	60	1365.33	452.9	647.667	636	190.333	70.3333	84.3333	139.667	294.722	151.667	278.667	405	372	377	1578.33	527.111	722	297	46.3333	240.333	626.333	149	346.833	327	18.3333	486	7	94.3333	186.533
3	Ng2_1uM	433.333	0	2.33333	218.667	0.333333	130.933	55	0	0	0	336	78.2	104	48	0	0	0	0	25.3333	0	0	5.33333	0	14.6667	447.333	77.8889	165.333	0	0	0	0	11.6667	29.5	51.3333	0	47.3333	0	0	19.7333
5	Ng2_10uM	531	199.333	25.3333	396.333	76.6667	245.733	30.6667	198.5	93.3333	142.667	428.333	178.7	212.333	96.6667	248	171	80.3333	75.6667	147.333	0	192	238.667	185.333	66	453.333	189.222	74.6667	0	3.33333	74	90	164	67.6667	96.3333	41.3333	90.3333	0	11.6667	47.9333
4	Ng2_3uM	1436	683.333	155.667	322	128.333	545.067	210.333	690.833	177.667	113.667	1294	497.3	304.333	178	509.333	123.333	461	172.333	291.389	0	120.667	571.667	265	57.3333	1623	439.611	278.333	164.5	563.333	336.667	835.333	871.333	508.25	683	51.6667	804.333	223.333	40.3333	360.533

## Sheet: Statistics - IgG2
		B. malayi BT vs B. malayi AT		B. malayi BT vs O. volvulus		B. malayi BT vs M. perstans		B. malayi BT vs uninfected (Ghana)		B. malayi BT vs uninfected (NL)		B. malayi AT vs O. volvulus		B. malayi AT vs M. perstans		B. malayi AT vs uninfected (Ghana)		B. malayi AT vs uninfected (NL)		O. volvulus vs M. parstans		O. volvulus vs uninfected (NL)		O. volvulus vs uninfected (Ghana)		M. perstans vs uninfected (NL)		M. perstans vs uninfected (Ghana)		Uninfected (Ghana) vs uninfected (NL)
Fraction ID	Fraction Name	Fraction ID	P-value	Fraction ID	P-value	Fraction ID	P-value	Fraction ID	P-value	Fraction ID	P-value	Fraction ID	P-value	Fraction ID	P-value	Fraction ID	P-value	Fraction ID	P-value	Fraction ID	P-value	Fraction ID	P-value	Fraction ID	P-value	Fraction ID	P-value	Fraction ID	P-value	Fraction ID	P-value
1	Ng1_1uM	1	0.606744	1	0.0773028	1	0.995844	1	0.00124385	1	0.0244354	1	0.168822	1	0.00322736	1	0.00322736	1	0.0559076	1	0.0624014	1	0.473767	1	0.0952614	1	0.0189845	1	0.00084301	1	0.180363
2	Ng1_3uM	3	0.828375	2	0.644001	2	0.877079	2	0.00276322	2	0.0428764	2	0.691943	2	0.0176855	2	0.0176855	2	0.194989	2	0.751886	2	0.0948198	2	0.0191391	2	0.0490353	2	0.00291645	2	0.200086
3	Ng2_1uM	4	0.884104	3	0.310594	3	0.575114	3	0.000475887	3	0.0307703	3	0.388556	3	0.000690962	3	0.000690962	3	0.0420142	3	0.650317	3	0.185158	3	0.0137137	3	0.0821443	3	0.00135865	3	0.0764554
4	Ng2_3uM	5	0.706981	4	0.194879	4	0.261199	4	0.00380033	4	0.169105	4	0.230531	4	0.00475772	4	0.00475772	4	0.197889	4	0.900135	4	0.831537	4	0.0938357	4	0.741739	4	0.0373249	4	0.0704389
5	Ng2_10uM	6	0.948205	5	0.232348	5	0.578013	5	0.201912	5	0.428928	5	0.452126	5	0.36715	5	0.36715	5	0.699774	5	0.51427	5	0.762318	5	0.817935	5	0.782676	5	0.412616	5	0.570624
6	Ng3_1uM	7	0.823227	6	0.399102	6	0.858767	6	0.0200478	6	0.172564	6	0.428822	6	0.0222761	6	0.0222761	6	0.18744	6	0.487734	6	0.529736	6	0.145641	6	0.210433	6	0.0237286	6	0.245822
7	Ng3_3uM	8	0.750477	7	0.753391	7	0.617979	7	0.0683593	7	0.113248	7	0.532659	7	0.115347	7	0.115347	7	0.188351	7	0.823595	7	0.0592185	7	0.0703547	7	0.0350103	7	0.0209175	7	0.714584
8	Ng3_10uM	9	0.862774	8	0.637667	9	0.809342	8	0.00213118	8	0.0527976	8	0.867062	8	0.0042488	8	0.0042488	8	0.0927198	8	0.855362	8	0.116444	8	0.0159204	8	0.0790023	8	0.00307608	8	0.141893
9	Ng3_30uM	10	0.896939	9	0.0884116	10	0.590602	9	0.240278	9	0.159967	9	0.138484	9	0.327496	9	0.327496	9	0.230006	9	0.123338	9	0.879965	9	0.798041	9	0.216854	9	0.317128	9	0.870838
10	Ng4_1uM	11	0.220325	10	0.742432	11	0.680494	10	0.0273755	10	0.0346156	10	0.858307	10	0.020342	10	0.020342	10	0.0254235	10	0.801487	10	0.0153487	10	0.0312865	10	0.00764968	10	0.00653396	10	0.808022
11	Ng4_3uM	12	0.934394	11	0.550945	12	0.8959	11	0.0894437	11	0.423297	11	0.457792	11	0.0065453	11	0.0065453	11	0.0499484	11	0.862736	11	0.175607	11	0.0579309	11	0.216867	11	0.0346156	11	0.310155
12	Ng5_1uM	13	0.541366	12	0.912171	13	0.12898	12	0.0534216	12	0.140394	12	0.985188	12	0.0629461	12	0.0629461	12	0.162957	12	0.793766	12	0.159304	12	0.106973	12	0.0970386	12	0.0346701	12	0.547781
13	Ng5_3uM	14	0.721422	13	0.0272751	14	0.814169	13	0.105486	13	0.0359817	13	0.176025	13	0.387286	13	0.387286	13	0.186735	13	0.484455	13	0.920396	13	0.796303	13	0.467186	13	0.780464	13	0.684384
14	Ng6_1uM	15	0.385189	14	0.44884	15	0.917399	14	0.135034	14	0.767081	14	0.796208	14	0.0581403	14	0.0581403	14	0.454969	14	0.29181	14	0.318726	14	0.0666588	14	0.939499	14	0.179702	14	0.200249
15	Ng7_1uM	17	0.410322	15	0.684589	16	0.491053	15	0.00503	15	0.0259492	15	0.271035	15	0.00100003	15	0.00100003	15	0.00545369	15	0.587278	15	0.0534847	15	0.0275022	15	0.0160401	15	0.00288212	15	0.403345
16	Ng7_3uM	18	0.709934	16	0.684191	17	0.139531	16	0.356876	16	0.629332	16	0.706932	16	0.117748	16	0.117748	16	0.238308	16	0.735897	16	0.387224	16	0.273134	16	0.238619	16	0.115165	16	0.622323
17	Ng8_1uM	19	0.64103	17	0.0563999	18	0.588101	17	0.0422478	17	0.0446762	17	0.556344	17	0.355778	17	0.355778	17	0.408602	17	0.688527	17	0.761392	17	0.710573	17	0.504497	17	0.437221	17	0.877304
18	Ng8_3uM	20	0.631444	18	0.751799	19	0.885727	18	0.00283756	18	0.00829827	18	0.976278	18	0.00614234	18	0.00614234	18	0.0178771	18	0.788299	18	0.0147658	18	0.0150884	18	0.0228341	18	0.00766619	18	0.547695
19	Ng8_10uM	21	0.757335	19	0.742547	20	0.677869	19	0.195319	19	0.110332	19	0.816317	19	0.406503	19	0.406503	19	0.266805	19	0.851588	19	0.180057	19	0.373063	19	0.12621	19	0.224422	19	0.817973
20	Ng9_1uM	22	0.911901	20	0.560546	21	0.937285	20	0.0437534	20	0.0609402	20	0.857998	20	0.0200385	20	0.0200385	20	0.0273428	20	0.877849	20	0.0165745	20	0.0308767	20	0.0201309	20	0.0149492	20	0.778929
21	Ng9_3uM	23	0.516339	21	0.272044	22	0.978345	21	0.72849	21	0.273825	21	0.133613	21	0.484003	21	0.484003	21	0.144895	21	0.214388	21	0.916664	21	0.60597	21	0.223578	21	0.664746	21	0.471601
22	Ng10_3uM	24	0.355784	22	0.87094	23	0.959907	22	0.068029	22	0.0797432	22	0.75854	22	0.052536	22	0.052536	22	0.0609421	22	0.840371	22	0.099514	22	0.138766	22	0.0642702	22	0.0555224	22	0.847659
23	Ng10_1uM	25	0.9878	23	0.0891969	24	0.957804	23	0.000757956	23	0.0467514	23	0.13204	23	0.00123294	23	0.00123294	23	0.0691046	23	0.0657935	23	0.625176	23	0.0627013	23	0.0343769	23	0.000444488	23	0.0743237
24	Ng11	26	0.0537812	24	0.595421	25	0.348629	24	0.0099129	24	0.0620065	24	0.147411	24	0.0622118	24	0.0622118	24	0.290031	24	0.536531	24	0.0189369	24	0.00907173	24	0.0580482	24	0.00862914	24	0.344526
25	Ng12_1uM	27	0.52569	26	0.44842	26	0.809877	25	0.400886	25	0.372345	25	0.313336	25	0.39018	25	0.39018	25	0.361503	25	1	25	1	25	1	25	1	25	1	25	1
26	Ng12_3uM	28	0.0751985	27	0.496123	28	0.0202625	26	1.82649e-07	26	2.2625e-05	26	0.433185	26	9.27427e-06	26	9.27427e-06	26	0.00130208	26	0.288743	26	0.000133016	26	1.25472e-05	26	5.83973e-06	26	4.54929e-08	26	0.0532067
27	Ng13_1uM	29	0.718846	28	0.218394	29	0.419593	27	0.00174622	27	0.0372171	27	0.965381	27	0.00884675	27	0.00884675	27	0.140817	27	0.310359	27	0.123356	27	0.0198389	27	0.0160069	27	0.000601255	27	0.164268
28	Ng14_1uM	30	0.676632	29	0.41674	30	0.687999	28	0.0500629	28	0.476726	28	0.834072	28	0.00243583	28	0.00243583	28	0.0488796	28	0.175929	28	0.0671087	28	0.0110255	28	0.00324184	28	0.000111628	28	0.165878
29	Ng15_1uM	31	0.748677	30	0.24026	31	0.913217	29	0.000824567	29	0.0677303	29	0.5289	29	0.0012763	29	0.0012763	29	0.0946902	29	0.0851597	29	0.250654	29	0.0142914	29	0.00881033	29	6.22191e-05	29	0.0554404
30	Ng16_1uM	32	0.947469	31	0.565641	32	0.13818	30	0.0173861	30	0.0442147	30	0.141659	30	0.00917312	30	0.00917312	30	0.0236687	30	0.422987	30	0.309618	30	0.205828	30	0.0841032	30	0.0331178	30	0.579793
31	Ng17_1uM	33	0.879053	32	0.700881	33	0.246775	31	0.199673	31	0.931295	31	0.912095	31	0.0970523	31	0.0970523	31	0.738214	31	0.468221	31	0.65791	31	0.127108	31	0.842918	31	0.217568	31	0.155705
32	Ng18_1uM	34	0.230987	33	0.496187	34	0.0912424	32	0.0404069	32	0.283668	32	0.679198	32	0.0382302	32	0.0382302	32	0.272159	32	0.0438865	32	0.455481	32	0.126889	32	0.0123355	32	0.000946169	32	0.255595
33	Ng18_3uM	35	0.802526	34	0.906815	35	0.173464	33	0.428223	33	0.162552	33	0.431721	33	0.377863	33	0.377863	33	0.136533	33	0.0499632	33	0.416182	33	0.851781	33	0.0118754	33	0.0622891	33	0.575092
34	Ng18_10uM	36	0.00127936	35	0.436289	36	0.639018	34	0.512496	34	0.3547	34	0.152678	34	0.0798776	34	0.0798776	34	0.0384938	34	0.0478246	34	0.401637	34	0.628919	34	0.0106312	34	0.0275692	34	0.818671
35	Ng19_1uM	37	0.310995	36	0.0875281	37	0.341356	35	0.0216281	35	0.248579	35	0.363491	35	0.0165643	35	0.0165643	35	0.204253	35	0.0234639	35	0.640036	35	0.140313	35	0.0135537	35	0.000590688	35	0.181942
36	Ng19_3uM	38	0.86982	37	0.294272	38	0.500864	36	1.0415e-08	36	4.49154e-08	36	0.980552	36	8.57478e-07	36	8.57478e-07	36	5.17658e-06	36	0.192284	36	3.44394e-06	36	8.56365e-06	36	7.17332e-08	36	1.59294e-08	36	0.340565
37	Ng19_10uM	39	0.669447	38	0.268175	39	0.22729	37	0.0886178	37	0.244197	37	0.730907	37	0.584113	37	0.584113	37	0.928049	37	0.958579	37	0.821686	37	0.466828	37	0.781943	37	0.36201	37	0.509362
38	Ng20_1uM	40	0.00841354	39	0.559229	40	0.966231	38	0.000239218	38	0.108971	38	0.320612	38	0.000318676	38	0.000318676	38	0.132903	38	0.0605206	38	0.524979	38	0.0097758	38	0.0223927	38	2.37341e-05	38	0.0113724
39	Ng20_3uM	41	0.579056	40	0.213948	41	0.572204	39	0.0213408	39	0.0250728	39	0.417983	39	0.0134098	39	0.0134098	39	0.015399	39	0.0551525	39	0.0730485	39	0.105919	39	0.000839229	39	0.000882042	39	0.829159
40	Ng20_10uM	42	0.0195079	41	0.524389	42	0.924257	40	8.25881e-08	40	2.87708e-06	40	0.983837	40	2.07309e-06	40	2.07309e-06	40	8.97327e-05	40	0.175746	40	6.45055e-05	40	1.86049e-05	40	1.22153e-06	40	3.44202e-08	40	0.117836
41	Ng21_1uM	43	0.0370379	42	0.0680517	43	0.92931	41	0.273382	41	0.916044	41	0.919635	41	0.124835	41	0.124835	41	0.70389	41	0.964121	41	0.630656	41	0.158592	41	0.651683	41	0.100954	41	0.213565
42	Ng21 _3uM	44	0.186383	43	0.284467	44	0.809096	42	7.54227e-08	42	8.09825e-05	42	0.740941	42	3.69089e-06	42	3.69089e-06	42	0.00407485	42	0.0438461	42	0.00758622	42	6.60289e-05	42	3.4372e-05	42	2.72038e-08	42	0.0096103
43	Ng21_10uM	45	0.0166554	44	0.153269	45	0.789946	43	2.10354e-08	43	1.89847e-06	43	0.886959	43	4.42212e-07	43	4.42212e-07	43	5.13205e-05	43	0.221322	43	2.60386e-05	43	3.70146e-06	43	6.90864e-07	43	7.46983e-09	43	0.0580153
44	Ng22_1uM	46	0.0738044	45	0.222151	46	0.485497	44	0.00120158	44	0.00951489	44	0.651845	44	0.0112207	44	0.0112207	44	0.0743514	44	0.21261	44	0.153401	44	0.0542867	44	0.0128078	44	0.00153678	44	0.327545
45	Ng23_1uM	47	0.112317	46	0.263959	47	0.674721	45	5.01119e-05	45	0.001153	45	0.972971	45	0.00112402	45	0.00112402	45	0.0221285	45	0.116841	45	0.0182573	45	0.00371286	45	0.000352999	45	1.41219e-05	45	0.181522
46	Ng24_1uM	48	0.134995	47	0.118895	48	0.922553	46	0.000342848	46	0.0222385	46	0.872899	46	0.00335559	46	0.00335559	46	0.138784	46	0.0558791	46	0.170784	46	0.0130141	46	0.00298282	46	3.26184e-05	46	0.0794348
47	Ng24_3uM	49	0.00284645	48	0.318795	49	0.668061	47	5.10191e-06	47	0.00331123	47	0.635845	47	8.56583e-05	47	8.56583e-05	47	0.0389669	47	0.0382361	47	0.0887013	47	0.00124556	47	0.000724117	47	8.5312e-07	47	0.0153285
48	Ng25_1uM	50	0.707637	49	0.0996399	50	0.133313	48	2.49265e-05	48	0.00306363	48	0.880599	48	0.000441411	48	0.000441411	48	0.0396018	48	0.344707	48	0.0261931	48	0.00135148	48	0.00273522	48	1.8691e-05	48	0.0574216
49	Ng25_3uM	51	0.287367	50	0.809485	51	0.287214	49	2.37102e-05	49	0.00190241	49	0.546517	49	0.00581677	49	0.00581677	49	0.205864	49	0.200547	49	0.0689091	49	0.00496285	49	0.00402067	49	4.44586e-05	49	0.0792436
50	Ng26_1uM	52	0.0667085	51	0.178304	52	0.622648	50	0.0509772	50	0.426857	50	0.521615	50	0.0237862	50	0.0237862	50	0.250228	50	0.0579054	50	0.554452	50	0.123897	50	0.0238521	50	0.00122573	50	0.19438
51	Ng27_1uM	53	0.00604112	52	0.511446	53	0.982084	51	0.00866449	51	0.0779382	51	0.523989	51	0.0374344	51	0.0374344	51	0.255062	51	0.0121996	51	0.560357	51	0.168853	51	0.00544784	51	0.000437667	51	0.268226
52	Ng27_3uM	54	0.0230027	53	0.1348	54	0.630896	52	5.16607e-06	52	0.000255044	52	0.309991	52	0.000352903	52	0.000352903	52	0.0151763	52	0.882775	52	0.00112092	52	0.000178653	52	0.000621216	52	1.09501e-05	52	0.110562
53	Ng28_1uM	55	0.651538	54	0.375813	55	0.316769	53	1.70585e-07	53	1.33711e-06	53	0.790045	53	1.58772e-05	53	1.58772e-05	53	0.000163277	53	0.121033	53	6.11154e-05	53	6.26825e-05	53	6.66568e-07	53	8.66282e-08	53	0.28277
54	Ng29_1uM	56	0.631495	55	0.554847	56	0.35736	54	7.05781e-07	54	6.67441e-05	54	0.560732	54	2.99068e-05	54	2.99068e-05	54	0.00291988	54	0.146988	54	0.000549214	54	5.41544e-05	54	8.92581e-06	54	9.43522e-08	54	0.0680628
55	Ng30_1uM	57	0.0123296	56	0.527838	57	0.86602	57	1.01947e-06	57	3.54023e-05	57	0.666893	57	3.22269e-05	57	3.22269e-05	57	0.00122771	57	0.0960265	57	0.00296053	57	0.000509175	57	3.14324e-05	57	8.24154e-07	57	0.132092
56	Ng31_1uM	58	0.203199	57	0.0803881	58	0.860267	58	2.37992e-06	58	2.92592e-05	58	0.842021	58	1.5702e-05	58	1.5702e-05	58	0.000210076	58	0.239966	58	0.000277908	58	0.000170274	58	9.26791e-06	58	7.62782e-07	58	0.245732
57	Ng31_3uM	59	0.410889	59	0.470322	59	0.568486	59	6.06295e-05	59	0.0118634	59	0.939814	59	0.000303956	59	0.000303956	59	0.0462125	59	0.16798	59	0.0489058	59	0.00156614	59	0.00201368	59	7.38527e-06	59	0.0368018
58	Ng31_10uM	60	0.216503	60	0.240252	60	0.787528	60	0.000148825	60	0.00907273	60	0.948462	60	0.00220326	60	0.00220326	60	0.0895175	60	0.344313	60	0.0936603	60	0.00778085	60	0.0130581	60	0.000191735	60	0.0899728
59	Ng31_30uM	61	0.543909	61	0.375696	61	0.464942	61	0.000897817	61	0.0866854	61	0.688985	61	0.00281283	61	0.00281283	61	0.19629	61	0.0863298	61	0.337149	61	0.0173985	61	0.014581	61	8.4428e-05	61	0.0459031
60	Ng32_1uM	62	0.872204	62	0.984871	62	0.297856	62	0.00967683	62	0.100397	62	0.835406	62	0.00644689	62	0.00644689	62	0.0714638	62	0.240942	62	0.0969578	62	0.0237667	62	0.00814198	62	0.000531033	62	0.236194
61	Ng33_1uM	63	0.0486719	63	0.160918	63	0.791611	63	2.58477e-05	63	0.00372215	63	0.558074	63	0.000209571	63	0.000209571	63	0.0243744	63	0.0796844	63	0.0714457	63	0.00321368	63	0.00126812	63	7.10773e-06	63	0.0506142
62	Ng34_1uM	64	0.40009	64	0.472646	64	0.858036	64	0.000695798	64	0.039211	64	0.803616	64	0.00211263	64	0.00211263	64	0.0953826	64	0.340951	64	0.137631	64	0.0105764	64	0.0211514	64	0.000288186	64	0.0817883
63	Ng34_3uM	65	0.25176	65	0.0403447	65	0.357752	65	0.00961648	65	0.0180293	65	0.361166	65	0.0946336	65	0.0946336	65	0.171845	65	0.233094	65	0.571606	65	0.423657	65	0.104158	65	0.0552854	65	0.673848
64	Ng35_1uM	66	0.600142	66	0.750481	66	0.564626	66	0.00242179	66	0.0921358	66	0.511284	66	0.00109584	66	0.00109584	66	0.0488718	66	0.332286	66	0.149645	66	0.0133656	66	0.0227604	66	0.000383073	66	0.0939937
67	Lg2_HF_10uM	67	0.486101	67	0.0730999	67	0.955764	67	0.000218893	67	0.00440018	67	0.316881	67	0.00160127	67	0.00160127	67	0.0277723	67	0.0521859	67	0.167269	67	0.0324148	67	0.00267354	67	0.000118702	67	0.193591
68	Lg1_1uM	68	0.129989	68	0.195529	68	0.863155	68	0.000159349	68	0.0119879	68	0.508295	68	0.000771604	68	0.000771604	68	0.0464569	68	0.122248	68	0.144418	68	0.0103071	68	0.00582156	68	6.17547e-05	68	0.0757721
69	Lg2_1uM	69	0.0155964	69	0.106655	69	0.96465	69	2.06494e-05	69	0.00887516	69	0.4997	69	0.000233524	69	0.000233524	69	0.066433	69	0.081211	69	0.19986	69	0.00417368	69	0.00583382	69	1.03708e-05	69	0.0200945
70	Lg2_3uM	70	0.00679564	70	0.25888	70	0.704684	70	3.77327e-05	70	0.00911442	70	0.778096	70	0.000319537	70	0.000319537	70	0.0551347	70	0.11134	70	0.0863406	70	0.002469	70	0.00250003	70	7.66476e-06	70	0.0319675
71	Lg2_10uM	71	0.0263657	71	0.450107	71	0.471706	71	0.000174883	71	0.0198119	71	0.69221	71	0.0027564	71	0.0027564	71	0.171996	71	0.115977	71	0.0819097	71	0.00389208	71	0.00244833	71	1.49063e-05	71	0.0530519
72	Lg3_1uM	72	0.0149169	72	0.0514116	72	0.811806	72	5.97941e-07	72	1.1303e-05	72	0.741279	72	4.2089e-05	72	4.2089e-05	72	0.000937222	72	0.0710965	72	0.00176292	72	0.00051472	72	1.17204e-05	72	5.74147e-07	72	0.185222
73	Lg4_1uM	73	0.0591573	73	0.305211	73	0.756589	73	0.00010996	73	0.0100352	73	0.814024	73	0.000774644	73	0.000774644	73	0.0533451	73	0.157797	73	0.0767226	73	0.00461687	73	0.00334485	73	2.85763e-05	73	0.0667589
74	Lg5_3uM	74	0.276411	74	0.460115	74	0.436232	74	8.87647e-05	74	0.0048657	74	0.794474	74	0.00102647	74	0.00102647	74	0.0430355	74	0.105742	74	0.0226284	74	0.00220001	74	0.000403053	74	6.1468e-06	74	0.100271
75	Lg6_1uM	75	0.074895	75	0.118042	75	0.882599	75	1.22742e-05	75	0.000792287	75	0.442543	75	9.749e-05	75	9.749e-05	75	0.00587347	75	0.0721472	75	0.028603	75	0.00251476	75	0.000331003	75	4.52547e-06	75	0.0930792
76	Lg7_1uM	76	0.0318083	76	0.0573422	76	0.5896	76	1.53553e-05	76	0.00327707	76	0.619243	76	0.000576293	76	0.000576293	76	0.074401	76	0.150544	76	0.165517	76	0.00602563	76	0.00918153	76	3.85706e-05	76	0.0377068
77	Lg7_3uM	77	0.0162608	77	0.0617143	77	0.625792	77	3.60867e-05	77	0.00556738	77	0.38396	77	0.000480229	77	0.000480229	77	0.0521295	77	0.144989	77	0.222784	77	0.0105897	77	0.0136114	77	8.06561e-05	77	0.0470156
78	Lg8_1uM	78	0.0676163	78	0.156499	78	0.983814	78	1.12653e-05	78	0.00234644	78	0.622302	78	0.000122152	78	0.000122152	78	0.0205047	78	0.130259	78	0.0509025	78	0.00172829	78	0.0015037	78	5.9011e-06	78	0.0389263
79	Lg9	79	0.0455557	79	0.0439034	79	0.923282	79	4.20743e-07	79	2.53702e-05	79	0.341466	79	7.25389e-06	79	7.25389e-06	79	0.000490202	79	0.0432949	79	0.00442618	79	0.000448237	79	1.79073e-05	79	2.69618e-07	79	0.0900756
80	Lg10_1uM	80	0.133789	80	0.175966	80	0.983578	80	0.000210189	80	0.00349282	80	0.566603	80	0.00143534	80	0.00143534	80	0.0212674	80	0.147989	80	0.0616404	80	0.0141134	80	0.0022938	80	0.000125083	80	0.218338
81	Lg11_1uM	81	0.0656375	81	0.0408482	81	0.706102	81	0.000536646	81	0.0132947	81	0.283051	81	0.0057943	81	0.0057943	81	0.102655	81	0.0775266	81	0.484674	81	0.0885579	81	0.0247237	81	0.00095405	81	0.161872
82	Lg12_1uM	82	0.0108506	82	0.0661581	82	0.379215	82	0.000117626	82	0.0254575	82	0.53184	82	0.00242375	82	0.00242375	82	0.241161	82	0.317878	82	0.529455	82	0.0230323	82	0.12895	82	0.000773906	82	0.030798
83	Lg12_3uM	83	0.177207	83	0.0927795	83	0.806047	83	3.28405e-05	83	0.00529208	83	0.301943	83	0.000178776	83	0.000178776	83	0.0238627	83	0.130543	83	0.156486	83	0.00679666	83	0.00709307	83	3.75301e-05	83	0.0456249
84	Lg13	84	0.00470683	84	0.0685738	84	0.603132	84	1.94583e-05	84	0.00170488	84	0.552398	84	0.000463054	84	0.000463054	84	0.0309101	84	0.170134	84	0.0898022	84	0.00611022	84	0.00457081	84	4.66517e-05	84	0.0746181
85	Lg14	85	0.00694154	85	0.0205097	85	0.365861	85	3.48606e-05	85	0.00660758	85	0.327733	85	0.00116725	85	0.00116725	85	0.119931	85	0.131125	85	0.480813	85	0.0248544	85	0.0421121	85	0.000244249	85	0.0396879
86	Lg15	86	0.0620489	86	0.127073	86	0.720116	86	9.1352e-05	86	0.00961769	86	0.419586	86	0.000566311	86	0.000566311	86	0.0461123	86	0.220361	86	0.182625	86	0.0106629	86	0.0171442	86	0.000147386	86	0.0602671
87	Lg16	87	0.213681	87	0.097207	87	0.54112	87	0.000171355	87	0.0029874	87	0.355175	87	0.00108922	87	0.00108922	87	0.01718	87	0.273162	87	0.0992874	87	0.0214931	87	0.0100309	87	0.000553633	87	0.212736
88	Lg17	88	0.564879	88	0.543657	88	0.880704	88	0.11862	88	0.436257	88	0.81465	88	0.209044	88	0.209044	88	0.657746	88	0.634943	88	0.81303	88	0.35511	88	0.505962	88	0.137189	88	0.375175
89	Lg18_HF_1uM	89	0.000984776	89	0.0315706	89	0.546678	89	1.9177e-06	89	4.30826e-06	89	0.74283	89	0.000231381	89	0.000231381	89	0.000669552	89	0.100242	89	0.00125307	89	0.00208314	89	1.27134e-05	89	5.33534e-06	89	0.537886
90	Lg7_HF_3uM	90	0.00230082	90	0.0389355	90	0.662408	90	3.28435e-08	90	5.62309e-08	90	0.468094	90	1.1125e-06	90	1.1125e-06	90	2.41877e-06	90	0.0845624	90	1.26708e-05	90	5.6201e-05	90	8.25776e-08	90	4.83855e-08	90	0.537363
91	Lg12_HF_3uM	91	0.0022922	91	0.0501101	91	0.754003	91	1.48071e-08	91	2.27654e-08	91	0.85144	91	1.43587e-06	91	1.43587e-06	91	3.0061e-06	91	0.0820877	91	3.54886e-06	91	2.13808e-05	91	2.24433e-08	91	1.51417e-08	91	0.549106
92	Blank 1	92	0.112762	92	0.223894	92	1	92	0.778822	92	0.672249	92	0.403579	92	0.145536	92	0.145536	92	0.154245	92	0.200212	92	0.483969	92	0.507916	92	0.658806	92	0.770544	92	0.9022
93	Blank 2	93	1	93	0.500959	93	1	93	0.218081	93	0.483331	93	0.500959	93	0.218081	93	0.218081	93	0.483331	93	0.478082	93	0.185546	93	0.120712	93	0.464504	93	0.201258	93	0.542965
94	Blank 3	94	0.399023	94	1	94	1	94	1	94	1	94	0.470707	94	0.53913	94	0.53913	94	0.514151	94	1	94	1	94	1	94	1	94	1	94	1
95	Blank 4	95	1	95	0.204612	95	1	95	0.365752	95	0.447654	95	0.204612	95	0.365752	95	0.365752	95	0.447654	95	0.181592	95	0.684878	95	0.0890215	95	0.428173	95	0.347802	95	0.0958854
96	Blank 5	96	0.774145	96	0.108316	96	0.2589	96	0.673129	96	0.153515	96	0.24986	96	0.985521	96	0.985521	96	0.311533	96	0.644806	96	0.975097	96	0.401977	96	0.703383	96	0.535772	96	0.328714

## Sheet: MFIs - IgG3
		B. malayi - before treatment						B. malayi - after treatment						O. volvulus							M. perstans							Uninfected - Ghana							Uninfected - NL
Fraction ID	Fraction Name	Bm2-1_BT*	Bm2-2_BT	Bm2-3_BT	Bm2-4_BT	Bm2-5_BT	Average Bm BT* IgG3	Bm2-1_AT*	Bm2-2_AT	Bm2-3_AT	Bm2-4_AT	Bm2-5_AT	Average Bm AT IgG3	Ov-1	Ov-2	Ov-3	Ov-4	Ov-5	Ov-6	Average Ov IgG3	Mp-1	Mp-2	Mp-3	Mp-4	Mp-5	Mp-6	Average Mp IgG3	Un-G1	Un-G2	Un-G3	Un-G4	Un-G5	Un-G6	Average Un-G IgG3	Un-NL6	Un-NL7	Un-NL8	Un-NL9	Un-NL10	Average Un-NL IgG3
92	Blank 1	0	0	0	0	0	0	0	0	0	0	0	0	0	0	0	0	0	0	0	0	0	0	0	0	0	0	0	0	0	0	0	0	0	0	0	0	0	0	0
93	Blank 2	0	0	0	0	0	0	0	0	0	0	0	0	0	0	0	25	0	0	4.16667	0	0	0	0	0	0	0	0	0	0	0	0	0	0	0	0	0	0	0	0
94	Blank 3	0	0	0	0	0	0	0	0	0	0	0	0	0	0	0	0	0	0	0	0	0	0	0	0	0	0	0	0	0	0	0	0	0	0	0	0	0	0	0
95	Blank 4	0	0	0	0	0	0	0	0	0	0	0	0	0	21.3333	0	6.66667	0	0	4.66667	0	0	0	0	0	0	0	0	0	0	0	0	0	0	0	0	0	0	0	0
96	Blank 5	0	0	0	0	0	0	0	0	0	0	1	0.2	0	0	0	0	0	0	0	0	0	0	0	0	0	0	0	0	0	0	0	0	0	0	0	0	0	0	0
68	Lg1_1uM	0	0	0	0	0	0	0	0	7.66667	0	0	1.53333	6507.67	15788.3	14.3333	720	435.333	0	3910.94	0	4	97.3333	21.6667	589.667	1311.33	337.333	0	0	0	0	260	0	43.3333	78.3333	0	4011	0	0	817.867
74	Lg5_3uM	2934	171.667	30319	2150.67	1729.67	7461	6574.67	120	38746.7	620.667	348.333	9282.07	38.3333	7807.67	237	111.667	6883.67	5033.67	3352	17402	0	1736.67	389.333	774.667	2930.67	3872.22	0	55312.3	9.33333	1.66667	3158	0	9746.89	7129.67	0	27817.7	0	63.6667	7002.2
69	Lg2_1uM	65.6667	0	21854	5.66667	361	4457.27	656	0	30511.3	0	0	6233.47	1334.33	42694	7	59.6667	2785.33	0	7813.39	1471.33	0	1607.33	6.66667	236.333	23403.3	4454.17	0	27629.7	0	0	2948	0	5096.28	4710	0	2213.67	0	0	1384.73
71	Lg2_10uM	4213.33	869.333	43833	1917.67	5606.33	11287.9	19442.3	622.667	45434.3	247	147.667	13178.8	38584.3	61897.3	990.333	1526.33	23947.7	479	21237.5	15641	1335.67	4623.33	465	2503.33	64938	14917.7	164.333	64908	6.66667	0	16944.7	144	13694.6	15495	0	26260.7	0	0	8351.13
70	Lg2_3uM	1709	179.667	38532.3	493.333	1656.33	8514.13	4788.67	72	44474.7	34	0	9873.87	5486	64859.3	15.3333	4.33333	13637.3	15.6667	14003	5037.67	5.33333	2484.33	124.333	424	8215	2715.11	0	59285.7	0	0	676.333	2	9994	10777	0	11518.3	0	0	4459.07
67	Lg2_HF_10uM	915	255	1742	691.333	0	720.667	84	605.667	234.333	40.6667	113.667	215.667	52349.7	64955	290	1809	26444.3	14.6667	24310.4	174.667	532.667	961	2453.67	4564.67	59696.3	11397.2	520.333	1476.67	0	0	3361.33	293	941.889	331	0	64730.3	0	0	13012.3
73	Lg4_1uM	1207	3.33333	19110.7	58.6667	392.333	4154.4	2280.67	43.6667	29714.3	79.3333	5.66667	6424.73	141	61253	117	63	5874.67	598.667	11341.2	3347	94	1612.33	27	781	12725	3097.72	0	29735.3	0	0	1942.67	0	5279.67	7299.33	0	4527.33	0	0	2365.33
72	Lg3_1uM	44.6667	0	22109.3	21.3333	0	4435.07	727.333	22.3333	20031	0	0	4156.13	355	45095.3	57.6667	6.66667	3194	0	8118.11	1859.33	0	1329.67	16.6667	235.667	14279.7	2953.5	0	22775.7	0	0	4833	0	4601.44	5199.67	0	1064.33	0	0	1252.8
89	Lg18_HF_1uM	18.3333	0	0	31	0	9.86667	0	7.33333	13	0	1.33333	4.33333	52	0	0	0	0	0	8.66667	20	0	0	0	0	5.33333	4.22222	0	0	0	0	0	0	0	0	0	0	0	0	0
75	Lg6_1uM	0	0	22322	108	32	4492.4	338	0	15522.7	0	40.3333	3180.2	0	36207.3	22.3333	83	3345.67	0	6609.72	2406.67	0	1654.67	0	196	16918.3	3529.28	0	29449.3	0	0	4486.33	0	5655.94	5905.67	0	1491	0	0	1479.33
76	Lg7_1uM	53	0	15.3333	129	0	39.4667	0	0.666667	526.667	0	16.6667	108.8	80	303	14	0	0	0	66.1667	951.667	0	25	0	1.66667	862.333	306.778	0	4077	0	0	225	0	717	0	0	0	0	0	0
77	Lg7_3uM	411	475.667	820	1036	133.333	575.2	4.66667	234.333	958.333	433.667	163	358.8	531.667	1262.33	84.3333	73.3333	206.667	0	359.722	3564	0	964.333	0	1503	7	1006.39	51.3333	9740.67	0	0	0	0	1632	183.333	0	7.66667	0	0	38.2
90	Lg7_HF_3uM	466	32.6667	99.3333	370.667	0	193.733	0	91	931	0	142	232.8	197.667	451	1.33333	0	0	0	108.333	476	0	0	0	0	261.333	122.889	1752.67	1273	0	0	0	0	504.278	0	0	291.667	0	0	58.3333
78	Lg8_1uM	62	0	17190.7	170.333	3.66667	3485.33	178.667	35.6667	15298	0	0	3102.47	125.667	22547.7	11.6667	134.667	4053.67	16.3333	4481.61	3411	45	1661.33	0	450.667	6591.33	2026.56	0	23422	1	0	331.667	0	3959.11	5233.67	0	761	0	0	1198.93
79	Lg9	89.6667	24	11067	116	0	2259.33	58	0	9787	0	93	1987.6	179.333	701	75.3333	54	598	0	267.944	1556.33	2.66667	829.333	0	80.6667	1002.33	578.556	0	8467.33	0	0	2088.33	0	1759.28	44.3333	0	0	0	0	8.86667
81	Lg11_1uM	172.667	15.6667	23662.7	312.667	62.6667	4845.27	190.667	31	15900.7	0	132	3250.87	384.333	36.3333	3	0	1789	0	368.778	1986.33	0	1274.67	0	21.3333	15.6667	549.667	0	33646	0	0	2861.67	0	6084.61	195.667	0	0	0	0	39.1333
80	Lg10_1uM	0	0	135	22	0	31.4	0	8.33333	1322.33	0	0	266.133	0	49.3333	0	0	0	0	8.22222	136	0	27.3333	0	0	124.667	48	0	2704	0	0	0.666667	0	450.778	0	0	0	0	0	0
87	Lg16	9.33333	0	29414	45.6667	0	5893.8	12.3333	9.33333	36286.7	0	0	7261.67	90.3333	770.333	165.333	5.66667	3760	170	826.944	3522.67	31.6667	1771.67	0	18.6667	1928	1212.11	0	24525.3	0	0	2944.67	0	4578.33	1967	0	0	0	0	393.4
82	Lg12_1uM	231.333	22.3333	2569	510	10.6667	668.667	0	0	1911.33	558	145.667	523	217.667	552.333	178.333	0	0	0	158.056	2393.67	0	1154.67	0	13.3333	631.333	698.833	0	19825	0	0	928	0	3458.83	0	0	0	0	0	0
83	Lg12_3uM	644	190.333	11742	2428.33	222	3045.33	207	231.667	13815	1475.67	326.667	3211.2	553.667	1782.33	325	36	256.667	18	495.278	7015	0	2482	25.3333	744	1088.33	1892.44	0	21802.7	2.33333	0	2374	0	4029.83	127.333	0	31.3333	0	0	31.7333
91	Lg12_HF_3uM	128	0	0	7.33333	0	27.0667	0	9.66667	0	0	49.3333	11.8	0.666667	0	0	0	0	0	0.111111	61.3333	0	0	0	0	0	10.2222	0	0	0	0	0	0	0	0	0	0	0	0	0
84	Lg13	1574.33	48.6667	19266.7	241	0	4226.13	103.333	7.33333	41099.7	84.6667	533.667	8365.73	87	1100	259	90.3333	2924.67	367	804.667	3083.67	3.33333	1324.67	4	377	3829.33	1437	0	30857.3	0	0	3664.67	0	5753.67	1475.67	0	0	0	0	295.133
88	Lg17	0	0	20	0	0	4	0	0	152.333	9	0	32.2667	2.66667	61	46	54.6667	0	891	175.889	494.333	0	0	10	0	189	115.556	0	1355.67	0	0	162	0	252.944	7.66667	0	0	0	0	1.53333
85	Lg14	252.667	0	4405.33	282.333	0	988.067	15.3333	26.6667	8554	0	113.333	1741.87	319.333	626.333	66.6667	22.6667	2.33333	11.3333	174.778	2951.67	48.6667	1653	0	24	601.667	879.833	0	14996.3	0	0	148.667	0	2524.17	0	0	0	0	0	0
86	Lg15	12.3333	0	1581.67	94	0	337.6	0	0	4386	0	0	877.2	86	277.333	53.6667	493.667	0	1150.67	343.556	1901.67	0	789.667	0	108.333	234.333	505.667	0	6749.67	0	0	129	0	1146.44	402.667	0	0	0	0	80.5333
10	Ng4_1uM	0	0	0	0	0	0	0	12.3333	0	0	0	2.46667	0	0	0	0	0	0	0	0	0	0	0	0	0	0	0	0	0	0	0	0	0	0	0	0	0	0	0
11	Ng4_3uM	0	0	0	0	0	0	0	0	0	0	0	0	0	0	61.3333	0	0	0	10.2222	0	0	0	5.66667	0	0	0.944444	0	0	0	0	0	0	0	3.66667	0	0	0	0	0.733333
12	Ng5_1uM	0	0	0	0	0	0	0	13.6667	0	0	0	2.73333	0	0	0	0	0	0	0	0	0	0	0	0	0	0	0	0	0	0	0	0	0	0	0	0	0	0	0
13	Ng5_3uM	0	0	0	0	0	0	0	37.3333	0	0	0	7.46667	0	0	0	0	0	0	0	0	0	25.3333	0	0	0	4.22222	0	0	0	0	0	0	0	0	0	0	0	0	0
14	Ng6_1uM	0	0	0	0	0	0	0	0	5.33333	0	0	1.06667	0	0	7	0	0	0	1.16667	2	0	1	0	0	0	0.5	0	0	0	0	0	0	0	0	0	0	0	0	0
6	Ng3_1uM	0	0	0	0	0	0	0	0	0	0	0	0	0	0	65	0	0	0	10.8333	0	0	0	3	0	0	0.5	0	0	0	0	0	0	0	0	0	0	0	0	0
8	Ng3_10uM	4	0	0	0	0	0.8	0	0	0	0	0	0	0	0	0	0	0	0	0	0	0	0	6.66667	0	0	1.11111	0	0	0	0	0	0	0	0	0	0	0	0	0
7	Ng3_3uM	0	0	0	0	0	0	0	0	0	0	0	0	0	0	0	0	0	0	0	0	0	0	0	0	0	0	0	0	0	0	0	0	0	0	0	0	0	0	0
9	Ng3_30uM	0	0	13.6667	0	0	2.73333	0	304	0	0	0	60.8	0	0	0	0	0	0	0	11.3333	0	0	11.3333	0	0	3.77778	0	0	0	0	0	0	0	0	0	0	0	0	0
15	Ng7_1uM	0	0	0	0	0	0	0	175.667	0	0	0	35.1333	0	0	0	0	0	0	0	0	0	0	33.3333	0	0	5.55556	0	0	0	0	0	0	0	0	0	0	0	0	0
16	Ng7_3uM	0	0	0	0	0	0	0	0	1.66667	0	0	0.333333	0	0	24.6667	0	0	0	4.11111	0	0	0	0	0	0	0	0	0	0	0	0	0	0	0	0	0	0	0	0
17	Ng8_1uM	37.3333	0	0	0	0	7.46667	0	0	0	0	0	0	0	0	6.66667	0	0	0	1.11111	0	0	0	0	0	0	0	0	0	0	0	0	0	0	0	0	0	0	0	0
19	Ng8_10uM	1908.67	0	0	0	0	381.733	0	0	0	0	0	0	0	0	0	0	0	0	0	0	0	0	0	0	0	0	0	0	0	0	0	0	0	0	0	0	0	0	0
18	Ng8_3uM	1659.33	0	0	0	0	331.867	0	0	11	0	66.6667	15.5333	0	0	116.667	0	0	0	19.4444	0	0	0	14.6667	0	0	2.44444	0	0	0	0	0	0	0	0.333333	0	0	0	0	0.0666667
20	Ng9_1uM	0	0	0	0	0	0	0	0	0	0	0	0	0	0	0	0	0	0	0	0	0	0	0	0	0	0	0	0	0	0	0	0	0	0	0	0	0	0	0
21	Ng9_3uM	0	0	0	0	0	0	0	19.3333	0	0	0	3.86667	0	0	40	0	0	0	6.66667	0	0	0	1	0	0	0.166667	0	0	0	0	0	0	0	0	0	0	0	0	0
54	Ng29_1uM	0	0	0	0	0	0	0	0	19.3333	0	0	3.86667	0	0	67.6667	0	0	0	11.2778	0	0	2.66667	0	0	0	0.444444	0	0	0	0	0	0	0	0	0	0	0	0	0
24	Ng11	0	0	0	0	0	0	0	0	0	0	0	0	0	321.667	18.6667	545.333	0	1263.67	358.222	220.667	0	0	0	487.667	0	118.056	5.33333	162.333	0	0	0	0	27.9444	1563.67	91.6667	0	0	0	331.067
22	Ng10_3uM	0	0	0	0	0	0	0	0	0	0	0	0	0	0	0	0	0	0	0	0	0	0	0	0	0	0	0	0	0	0	0	0	0	0	0	0	0	0	0
23	Ng10_1uM	37.3333	0	0	0	0	7.46667	0	5.66667	0	0	0	1.13333	0	0	24	0	0	0	4	0	0	0	0	0	0	0	0	0	0	0	0	0	0	0	0	0	0	0	0
25	Ng12_1uM	7.66667	0	0	0	0	1.53333	0	0	0	0	0	0	0	378.667	0	912	25.3333	1985.33	550.222	252.667	0	0	0	1116.67	0	228.222	0	549.667	0	0	218.333	0	128	2051	768.333	0	0	95.6667	583
26	Ng12_3uM	414.333	0	0	45.3333	0	91.9333	0	11.6667	20.6667	0	0	6.46667	31	2746	84	8528	820	9699.67	3651.44	1515.67	1.66667	0	513.667	3422.67	5	909.778	106	6331.33	0	0	1420.33	0	1309.61	4688.67	265.667	0	0	725	1135.87
27	Ng13_1uM	0	0	0	0	0	0	0	0	0	0	0	0	0	26	23.6667	261.333	0	554.333	144.222	70.6667	0	0	0	134.667	0	34.2222	0	12.3333	0	0	0	0	2.05556	757.333	39.6667	0	0	0	159.4
28	Ng14_1uM	170.333	0	63.6667	15.6667	0	49.9333	2.66667	4.66667	74.3333	0	0	16.3333	52	9645	56	28490.3	1345.33	20212.7	9966.89	1527	110.667	0	811.333	5794	96	1389.83	253.667	14913	0	129.333	4225	112.333	3272.22	9379.67	2422.33	0	0	1273.67	2615.13
29	Ng15_1uM	0	0	0	0	0	0	0	0	0	0	0	0	19	0	80	0	0	0	16.5	0	0	0	0	0	0	0	0	0	0	0	0	0	0	0	0	0	0	0	0
55	Ng30_1uM	0	0	0	0	0	0	0	0	0	0	0	0	0	0	0	0	0	0	0	0	0	0	0	0	0	0	0	0	0	0	0	0	0	0	0	0	0	0	0
56	Ng31_1uM	0	0	0	0	0	0	0	0	0	0	0	0	0	0	0	0	0	0	0	0	0	0	0	0	0	0	0	0	0	0	0	0	0	0	0	0	0	0	0
58	Ng31_10uM	0	0	0	0	0	0	0	0	0	0	0	0	0	0	0	0	0	0	0	0	0	0	27	0	0	4.5	0	0	0	0	0	0	0	32	0	0	0	0	6.4
57	Ng31_3uM	0	0	0	0	0	0	0	0	0	0	0	0	0	1	26.6667	14.6667	0	0	7.05556	0	0	0	14.6667	0	0	2.44444	0	0	0	0	0	0	0	0	0	0	0	0	0
59	Ng31_30uM	0	0	0	0	0	0	0	0	0	0	0	0	0	0	29.6667	41.6667	0	0	11.8889	6.66667	0	0	434.333	0	0	73.5	0	0	0	0	0	0	0	27.6667	0	0	0	0	5.53333
60	Ng32_1uM	217.333	0	0	367.667	0	117	0	0	3	0	54.6667	11.5333	121.333	0	0	0	0	0	20.2222	90.3333	0	0	0	0	31	20.2222	0	0	0	0	0	0	0	0	0	0	0	0	0
31	Ng17_1uM	123.667	150.333	166.667	205.333	45	138.2	101	197	92.6667	0.666667	131	104.467	112	102	151.333	124.667	38.3333	100.667	104.833	116.667	70.3333	141.667	234	54	135.667	125.389	44	90	81.6667	30	97.6667	78.6667	70.3333	107	89.3333	139.667	40	130.333	101.267
44	Ng22_1uM	2327.33	1414	897.667	1740.67	1401.33	1556.2	1647.67	1137	1224.33	1420.33	1613.67	1408.6	1512.67	1099.67	1309	1630.33	1066.67	1752.67	1395.17	1313.67	1490	1141.33	1573.33	1483.67	1254.33	1376.06	907	1516.33	935.667	1099.33	1322.67	1347	1188	1710	1388.67	891.333	1040.67	1304.33	1267
30	Ng16_1uM	112.333	6.33333	0.666667	59	0	35.6667	24.6667	15	87	0	4	26.1333	11	1906	72	3726	111.667	4853.67	1780.06	1093.33	145	0	143.333	1611	3.66667	499.389	64.3333	3701.67	0	0	807	0	762.167	3522.67	809.333	27.3333	0	211.333	914.133
45	Ng23_1uM	0	0	0	20.3333	0	4.06667	0	0	0	0	0	0	0	0	0	0	0	0	0	0	0	0	0	0	0	0	0	0	0	0	0	0	0	0	0	0	0	0	0
61	Ng33_1uM	128.333	3.66667	95	388.667	7.33333	124.6	29.6667	113.667	86.3333	0	110.667	68.0667	120.667	0	74	4.33333	0	0	33.1667	25.6667	0	508.667	36.6667	21.6667	130	120.444	0	0	0	0	0	0	0	0	0	382	0	0	76.4
32	Ng18_1uM	0	0	0	0	0	0	0	0	0	0	0	0	0	0	0	0	0	0	0	0	0	0	0	0	0	0	0	0	0	0	0	0	0	0	0	0	0	0	0
34	Ng18_10uM	111.333	0	0	183.333	0	58.9333	15	8.66667	0	0	0	4.73333	43.6667	0	32	0	0	0	12.6111	135.333	0	0	0	0	59.6667	32.5	0	4	0	0	0	0	0.666667	0	0	0	0	0	0
33	Ng18_3uM	0	0	0	38.6667	0	7.73333	0	0	0	0	0	0	0	0	0	0	0	0	0	0	0	0	0	0	0	0	0	0	0	0	0	0	0	0	0	0	0	0	0
62	Ng34_1uM	10	0	0	0	0	2	0	0	0	0	0	0	0	0	0	0	0	0	0	17.6667	0	0	0	0	7	4.11111	0	66.3333	0	0	0	0	11.0556	0	0	0	0	0	0
63	Ng34_3uM	124.667	0	0	0	0	24.9333	4	8.33333	0	0	0	2.46667	0.666667	18.6667	5.33333	0	0	0	4.11111	169	0	0	0	0	772.333	156.889	0	719.667	0	0	0	0	119.944	0	0	0	0	0	0
46	Ng24_1uM	27	0	0	292.5	0	63.9	0	2	28.6667	0	0	6.13333	23.3333	0	4	0.333333	0	26	8.94444	0	0	0	0	9	60	11.5	0	205	0	0	0	0	34.1667	86.3333	0	0	0	0	17.2667
47	Ng24_3uM	24	0	0	899.333	0	184.667	0	86.6667	19	0	0	21.1333	323	47.3333	137.667	216.667	0	328.333	175.5	347.333	0	0	2.66667	19	315.333	114.056	0	1400.33	0	0	272.333	0	278.778	856	0	0	0	0	171.2
48	Ng25_1uM	303.667	0	0	0	0	60.7333	22.6667	0	5367	0	25	1082.93	50	25.6667	9806	81.3333	0	233.667	1699.44	779.667	1156.67	0	0	67.6667	667.667	445.278	0	502.333	0	0	0	0	83.7222	417	0	0	0	0	83.4
49	Ng25_3uM	488.333	0	0	0	2.66667	98.2	114.667	0	8425	0	31.3333	1714.2	37.6667	87.6667	50174	349.333	23.6667	212	8480.72	453.333	5027.67	0	9.33333	88	843.333	1070.28	0	367	0	0	73.3333	0	73.3889	1163.33	0	0	0	0	232.667
64	Ng35_1uM	1034.67	1057.33	762.667	1287.67	1917	1211.87	1019.67	918	1052.67	1600.33	923	1102.73	1828.67	809.667	881.333	1480.33	827	1312.33	1189.89	991.333	1557	1362	1075.33	1737	764.333	1247.83	1047.67	1003.67	687.333	1410	778.333	1345.33	1045.39	835.667	1072	948.333	947	1086	977.8
35	Ng19_1uM	0	0	0	0	0	0	0	0	20.6667	0	0	4.13333	34.6667	0	36.6667	0	0	0	11.8889	0	0	0	0	0	0	0	0	796.667	0	0	0	0	132.778	0	0	0	0	0	0
37	Ng19_10uM	137.667	0	0	137.667	0	55.0667	181.667	0	648	0	0	165.933	236	68	6595.33	535.333	0	241.667	1279.39	274.333	40	0	51	190.667	83	106.5	0	2055.33	0	0	0	0	342.556	515	0	0	0	0	103
36	Ng19_3uM	9.66667	0	0	29.3333	0	7.8	0	0	273.333	0	0	54.6667	63.3333	38	1481	10.3333	0	8	266.778	68	0	0	0	0	172.667	40.1111	0	1721	0	0	0	0	286.833	192.333	0	0	0	0	38.4667
38	Ng20_1uM	0	0	0	0	0	0	0	0	0	0	0	0	0	0	2.66667	0	0	0	0.444444	0	0	0	0	0	0	0	0	0	0	0	0	0	0	0	0	19	0	0	3.8
40	Ng20_10uM	352.333	7	0	171.333	12	108.533	11.3333	48	8.33333	0	105	34.5333	646	324	3	70.6667	0	53.3333	182.833	1056.67	0	0	0	67.3333	1310	405.667	0	1976	0	0	21	0	332.833	46	0	0	0	0	9.2
39	Ng20_3uM	59.3333	0	0	65	0	24.8667	0	1.66667	13.6667	0	0	3.06667	186.667	0	27.3333	0	0	0	35.6667	133.333	0	0	0	0	79.3333	35.4444	0	473.667	0	0	0	0	78.9444	0	0	0	0	0	0
50	Ng26_1uM	200.333	0	0	199.333	0	79.9333	0	0	30.6667	0	1.66667	6.46667	188.667	191.667	18.3333	309	0	949	276.111	651	0	0	0	46.3333	1005.67	283.833	0	1708.67	0	0	277	0	330.944	626.667	0	0	0	0	125.333
51	Ng27_1uM	0	0	0	102	0	20.4	0	0	401.667	0	0	80.3333	27.3333	472.667	1331	813.333	0	948	598.722	870.667	0	0	0	160.667	428.333	243.278	0	2203.33	0	0	470	0	445.556	1641.67	0	0	0	0	328.333
52	Ng27_3uM	91.6667	0	0	0	0	18.3333	0	0	3434.33	0	0	686.867	787.333	3389	12591.7	2800	0	2300.67	3644.78	2054.67	289.667	0	5	614.667	1591.33	759.222	0	5354.33	0	0	262.667	0	936.167	5442	41.6667	0	0	0	1096.73
41	Ng21_1uM	0	0	0	0	0	0	0	0	0	0	0	0	0	0	0	183.5	0	0	30.5833	0	0	0	3.33333	0	44.6667	8	0	7	0	0	0	0	1.16667	0	0	0	0	0	0
43	Ng21_10uM	789.333	13	0	406	33.3333	248.333	49.3333	32	112.667	1.33333	298.333	98.7333	754.333	548.333	80	681.667	3.33333	589.333	442.833	2277.67	97.3333	0	17	425	2375.33	865.389	0	2325	3.66667	0	158	0	414.444	215	0	0	0	0	43
42	Ng21 _3uM	148.333	0	0	55	0	40.6667	0	0	25	0	31.6667	11.3333	104	96.6667	0	34	0	0	39.1111	203.333	0	0	0	0	254	76.2222	0	264.667	0	0	0	0	44.1111	42	0	0	0	0	8.4
53	Ng28_1uM	35.3333	0	0	146.333	0	36.3333	0	13.3333	22.3333	0	0	7.13333	67	1457.67	46.6667	1784	0	3584.67	1156.67	864.667	0	0	52.3333	240	561	286.333	0	2865	0	0	0	0	477.5	2807.67	282.333	0	0	0	618
1	Ng1_1uM	0	0	0	0	0	0	0	0	0	0	0	0	0	0	0	15.3333	0	0	2.55556	370	27.6667	0	21.6667	0	4	70.5556	0	0	0	0	0	0	0	0	0	0	0	0	0
2	Ng1_3uM	0	0	35.3333	0	0	7.06667	0	112	63	0	0	35	16.3333	0	0	57	0	24.6667	16.3333	338.667	239	0	383.5	0	428.333	231.583	0	146	0	0	0	0	24.3333	27	0	0	0	0	5.4
3	Ng2_1uM	0	0	0	0	0	0	0	5	0	0	0	1	0	0	0	0	0	0	0	0	0	0	47.6667	0	0	7.94444	0	0	0	0	0	0	0	0	0	0	0	0	0
5	Ng2_10uM	0	0	0	0	0	0	0	8.66667	0	0	0	1.73333	0	0	0	13	0	0	2.16667	39.6667	0	0	4	0	0	7.27778	0	0	0	0	0	0	0	0	0	0	0	0	0
4	Ng2_3uM	0	0	0	11.3333	0	2.26667	0	23.3333	0	0	0	4.66667	0	0	0	0	0	0	0	9	0	0	119	0	0	21.3333	0	0	0	0	0	0	0	0	0	0	0	0	0

## Sheet: Statistics - IgG3
		B. malayi BT vs B. malayi AT		B. malayi BT vs O. volvulus		B. malayi BT vs M. perstans		B. malayi BT vs uninfected (Ghana)		B. malayi BT vs uninfected (NL)		B. malayi AT vs O. volvulus		B. malayi AT vs M. perstans		B. malayi AT vs uninfected (Ghana)		B. malayi AT vs uninfected (NL)		O. volvulus vs M. parstans		O. volvulus vs uninfected (NL)		O. volvulus vs uninfected (Ghana)		M. perstans vs uninfected (NL)		M. perstans vs uninfected (Ghana)		Uninfected (Ghana) vs uninfected (NL)
Fraction ID	Fraction Name	Fraction ID	P-value	Fraction ID	P-value	Fraction ID	P-value	Fraction ID	P-value	Fraction ID	P-value	Fraction ID	P-value	Fraction ID	P-value	Fraction ID	P-value	Fraction ID	P-value	Fraction ID	P-value	Fraction ID	P-value	Fraction ID	P-value	Fraction ID	P-value	Fraction ID	P-value	Fraction ID	P-value
1	Ng1_1uM	1	0.28909	1	0.380065	1	0.0182639	1	0.337346	1	0.759843	1	0.992283	1	0.10609	1	0.0953823	1	0.27821	1	0.0759558	1	0.264687	1	0.143277	1	0.00892473	1	0.00237266	1	0.479625
2	Ng1_3uM	2	1	2	0.564038	2	0.00144747	2	0.682211	2	0.91671	2	0.564038	2	0.00144747	2	0.682211	2	0.91671	2	0.00259623	2	0.523218	2	0.435979	2	0.0011595	2	0.00090272	2	0.744942
3	Ng2_1uM	3	0.347757	3	0.504986	3	0.111436	3	0.635902	3	0.903706	3	0.834415	3	0.429356	3	0.22809	3	0.363846	3	0.27542	3	0.460748	3	0.368371	3	0.0894469	3	0.0525475	3	0.706748
4	Ng2_3uM	4	0.881692	5	1	4	0.314576	4	0.503248	4	0.477099	4	0.319738	4	0.419599	4	0.396259	4	0.367727	4	0.0580032	4	1	4	1	4	0.0878586	4	0.108919	4	1
5	Ng2_10uM	5	0.347947	6	0.144564	5	0.161003	5	1	5	1	5	0.408671	5	0.525391	5	0.481499	5	0.454711	5	0.121287	5	1	5	1	5	0.16388	5	0.191499	5	1
6	Ng3_1uM	6	1	7	1	6	0.526278	6	0.29647	6	0.748776	6	0.144564	6	0.526278	6	0.29647	6	0.748776	6	0.391239	6	0.30038	6	0.0517825	6	0.7667	6	0.100023	6	0.163961
7	Ng3_3uM	7	0.347683	8	1	7	1	7	1	7	1	7	0.0522691	7	0.0643019	7	0.095699	7	0.0775785	7	1	7	1	7	1	7	1	7	1	7	1
8	Ng3_10uM	8	0.347563	9	1	8	0.294801	8	1	8	1	8	0.144031	8	0.721069	8	0.211622	8	0.185164	8	0.24602	8	1	8	1	8	0.298161	8	0.329456	8	1
9	Ng3_30uM	9	0.347666	10	0.37794	9	1	9	1	9	1	9	0.0521632	9	0.0641812	9	0.0955469	9	0.0774434	9	1	9	1	9	1	9	1	9	1	9	1
10	Ng4_1uM	10	0.347918	11	0.446947	10	0.358736	10	0.530599	10	0.872504	10	0.752685	10	0.827132	10	0.106645	10	0.218394	10	0.928213	10	0.329624	10	0.235331	10	0.282624	10	0.138087	10	0.618048
11	Ng4_3uM	11	0.665889	12	0.224703	11	0.685062	11	0.517156	11	0.491452	11	0.111647	11	0.678833	11	0.173356	11	0.148809	11	0.215216	11	1	11	1	11	0.266197	11	0.297232	11	1
12	Ng5_1uM	12	0.348069	13	1	12	0.949043	12	0.300021	12	0.271342	12	1	12	0.223777	12	1	12	1	12	0.178289	12	1	12	1	12	0.226981	12	0.257232	12	1
13	Ng5_3uM	13	1	14	0.233358	13	1	13	1	13	1	13	1	13	1	13	1	13	1	13	1	13	1	13	1	13	1	13	1	13	1
14	Ng6_1uM	14	1	15	0.229723	15	1	14	0.395279	14	0.827303	14	0.233358	14	0.629864	14	0.395279	14	0.827303	14	0.463166	14	0.188178	14	0.110355	14	0.481344	14	0.188026	14	0.498612
15	Ng7_1uM	15	0.349129	16	1	16	0.373078	15	0.391547	15	0.82594	15	0.513772	15	0.594568	15	0.187201	15	0.469009	15	0.205981	15	0.184767	15	0.107654	15	0.818444	15	0.373805	15	0.4952
16	Ng7_3uM	16	0.347501	17	0.0509307	17	0.0627755	16	1	16	1	16	0.105563	16	0.499417	16	0.165918	16	0.141825	16	0.323678	16	1	16	1	16	0.376418	16	0.407202	16	1
17	Ng8_1uM	17	0.347469	19	0.273901	18	0.342864	17	0.0937734	17	0.0758691	17	1	17	1	17	1	17	1	17	1	17	1	17	1	17	1	17	1	17	1
18	Ng8_3uM	18	0.942952	20	0.325643	19	0.10568	18	0.098337	18	0.174191	18	0.502544	18	0.413471	18	0.123191	18	0.215875	18	0.838977	18	0.510701	18	0.386981	18	0.622644	18	0.386706	18	0.680563
19	Ng8_10uM	19	0.347563	21	1	20	0.823031	19	0.060925	19	0.0989424	19	0.524777	19	1	19	0.651575	19	0.908148	19	0.502612	19	0.481593	19	0.390667	19	0.90414	19	0.639134	19	0.719722
20	Ng9_1uM	20	0.34762	22	0.313337	21	1	20	0.484122	20	0.857776	20	0.813231	20	0.349519	20	0.0889329	20	0.204041	20	0.427872	20	0.27731	20	0.186449	20	0.682789	20	0.352122	20	0.577854
21	Ng9_3uM	21	1	23	0.0164298	22	0.705846	21	1	21	1	21	1	21	1	21	1	21	1	21	1	21	1	21	1	21	1	21	1	21	1
22	Ng10_3uM	22	0.34762	24	0.559289	23	0.187509	22	0.472835	22	0.854089	22	0.929162	22	0.502392	22	0.104717	22	0.242294	22	0.514913	22	0.265172	22	0.175517	22	0.571649	22	0.276395	22	0.567975
23	Ng10_1uM	23	1	25	1	24	0.193911	23	0.28672	23	0.272506	23	0.0164298	23	0.187509	23	0.28672	23	0.272506	23	0.242556	23	0.234829	23	0.00857696	23	0.863777	23	0.0242162	23	0.0336279
24	Ng11	24	0.702754	26	0.0651895	25	1	24	0.0884283	24	0.168823	24	0.935857	24	0.494247	24	0.242484	24	0.42745	24	0.400178	24	0.377263	24	0.282086	24	0.879592	24	0.555746	24	0.651932
25	Ng12_1uM	25	1	27	1	26	1	25	1	25	1	25	1	25	1	25	1	25	1	25	1	25	1	25	1	25	1	25	1	25	1
26	Ng12_3uM	26	1	28	0.113924	27	1	26	0.184512	26	0.731132	26	0.0651895	26	1	26	0.184512	26	0.731132	26	0.0526256	26	0.0425182	26	0.0148002	26	0.719854	26	0.168692	26	0.28916
27	Ng13_1uM	27	1	29	0.437909	28	0.115844	27	1	27	1	27	1	27	1	27	1	27	1	27	1	27	1	27	1	27	1	27	1	27	1
28	Ng14_1uM	28	1	30	0.0773174	29	0.266774	28	0.257188	28	0.641039	28	0.113924	28	0.115844	28	0.257188	28	0.641039	28	0.936527	28	0.314164	28	0.0355563	28	0.272394	28	0.0114057	28	0.105747
29	Ng15_1uM	29	1	31	1	30	0.374795	29	0.58144	29	0.234543	29	0.437909	29	0.266774	29	0.58144	29	0.234543	29	0.672026	29	0.610964	29	0.29581	29	0.887205	29	0.113822	29	0.086464
30	Ng16_1uM	30	1	32	0.056051	31	1	30	0.204209	30	0.742647	30	0.0773174	30	0.374795	30	0.204209	30	0.742647	30	0.35857	30	0.0518719	30	0.0193303	30	0.224699	30	0.0372073	30	0.310743
31	Ng17_1uM	31	1	33	0.0322843	32	0.299303	31	1	31	1	31	1	31	1	31	1	31	1	31	1	31	1	31	1	31	1	31	1	31	1
32	Ng18_1uM	32	0.639806	34	0.00660441	33	0.307778	32	0.147623	32	0.635724	32	0.0211918	32	0.14897	32	0.277538	32	0.38382	32	0.360835	32	0.187477	32	0.00999039	32	0.586499	32	0.0173808	32	0.0523649
33	Ng18_3uM	33	0.347789	35	0.0373696	34	0.174378	33	0.350846	33	0.138106	33	0.0170433	33	0.201211	33	0.485422	33	0.0853868	33	0.231206	33	0.606307	33	0.0191188	33	0.57842	33	0.0612058	33	0.0189429
34	Ng18_10uM	34	1	36	0.133267	35	0.14028	34	0.0948203	34	0.21804	34	0.00660441	34	0.174378	34	0.0948203	34	0.21804	34	0.132453	34	0.165691	34	0.00102241	34	0.94583	34	0.00450381	34	0.00504747
35	Ng19_1uM	35	0.380268	37	0.125917	36	0.409185	35	0.303069	35	0.584816	35	0.0113774	35	0.053518	35	0.551297	35	0.3133	35	0.539621	35	0.157249	35	0.0175484	35	0.360139	35	0.0185825	35	0.112337
36	Ng19_3uM	36	0.554552	38	0.0827846	37	0.902491	36	0.032775	36	0.0503436	36	0.671569	36	0.824013	36	0.205516	36	0.309348	36	0.489112	36	0.51344	36	0.425245	36	0.203001	36	0.131281	36	0.739094
37	Ng19_10uM	37	0.426672	39	0.113587	38	0.928607	37	0.000188715	37	0.219519	37	0.687781	37	0.330803	37	0.00261069	37	0.845207	37	0.138148	37	0.863481	37	0.0157481	37	0.244696	37	0.000164464	37	0.0029304
38	Ng20_1uM	38	0.620349	40	0.0369881	39	0.256113	38	3.07988e-05	38	0.17236	38	0.0953698	38	0.983525	38	3.64772e-05	38	0.192847	38	0.0831475	38	0.819286	38	0.00580631	38	0.180913	38	2.29907e-05	38	0.000691263
39	Ng20_3uM	39	0.910693	41	0.0518384	40	0.816666	39	0.11012	39	0.442492	39	0.134572	39	0.293132	39	0.0948874	39	0.492543	39	0.666151	39	0.482189	39	0.0134746	39	0.737841	39	0.00938866	39	0.0190367
40	Ng20_10uM	40	0.837465	42	0.335713	41	0.063811	40	0.00140875	40	0.0341076	40	0.0679868	40	0.965445	40	0.00267121	40	0.0595306	40	0.049804	40	0.801652	40	0.154871	40	0.0454967	40	0.00173697	40	0.140961
41	Ng21_1uM	41	0.347614	43	0.0515029	42	0.654628	41	0.0950804	41	0.077029	41	1	41	1	41	1	41	1	41	1	41	1	41	1	41	1	41	1	41	1
42	Ng21 _3uM	42	0.453306	44	1	43	0.0634284	42	0.0424307	42	0.0624195	42	0.986523	42	0.64738	42	0.201339	42	0.293097	42	0.599505	42	0.290058	42	0.270696	42	0.125962	42	0.0845421	42	0.755982
43	Ng21_10uM	43	0.34756	45	0.916254	44	1	43	0.094598	43	0.0766007	43	1	43	1	43	1	43	1	43	1	43	1	43	1	43	1	43	1	43	1
44	Ng22_1uM	44	1	46	0.509606	45	0.424419	44	1	44	1	44	1	44	1	44	1	44	1	44	1	44	1	44	1	44	1	44	1	44	1
45	Ng23_1uM	45	0.821912	47	0.11275	46	0.565985	45	0.680437	45	0.387744	45	0.949955	45	0.339588	45	0.787536	45	0.474897	45	0.320433	45	0.431576	45	0.77923	45	0.0964154	45	0.245722	45	0.672038
46	Ng24_1uM	46	0.347723	48	0.910608	47	0.673187	46	0.832763	46	0.444563	46	0.875289	46	0.182883	46	0.367551	46	0.977363	46	0.188198	46	0.862024	46	0.50312	46	0.176692	46	0.752375	46	0.333027
47	Ng24_3uM	48	0.584184	49	0.096701	48	0.514332	47	0.0484098	47	0.346611	47	0.0563002	47	0.451978	47	0.0888171	47	0.529157	47	0.220274	47	0.0190956	47	0.00562549	47	0.16599	47	0.0169639	47	0.234161
48	Ng25_1uM	49	0.712147	50	0.0243347	49	0.967814	48	0.0725136	48	0.295459	48	0.463063	48	0.878661	48	0.264891	48	0.772862	48	0.54443	48	0.333464	48	0.135506	48	0.651061	48	0.195994	48	0.374622
49	Ng25_3uM	50	0.326713	51	0.0672813	50	0.0695312	49	0.000127307	49	0.212948	49	0.111804	49	0.910188	49	0.000151948	49	0.238277	49	0.0737891	49	0.777734	49	0.0149591	49	0.181324	49	7.21836e-05	49	0.00208158
50	Ng26_1uM	51	0.361365	52	0.0734992	51	0.0948599	50	0.0333501	50	0.522823	50	0.252318	50	0.468146	50	0.00287145	50	0.0923415	50	0.680296	50	0.00798591	50	0.00093832	50	0.0165947	50	0.000344748	50	0.0996605
51	Ng27_1uM	52	0.842317	53	0.115646	52	0.253818	51	0.0665822	51	0.665369	51	0.459263	51	0.531912	51	0.00739014	51	0.150116	51	0.929816	51	0.0360153	51	0.00482407	51	0.0384561	51	0.00126002	51	0.128813
52	Ng27_3uM	53	0.983249	54	0.215852	53	0.770698	52	0.0135651	52	0.323917	52	0.116603	52	0.356925	52	0.00833654	52	0.232135	52	0.509411	52	0.010576	52	0.00104273	52	0.035909	52	0.000687145	52	0.0881188
53	Ng28_1uM	54	0.347612	55	0.122684	54	1	53	0.0973837	53	0.605702	53	0.110396	53	0.752821	53	0.101394	53	0.621304	53	0.176752	53	0.0518366	53	0.0119952	53	0.409584	53	0.0493845	53	0.211406
54	Ng29_1uM	55	0.652541	56	0.0651841	55	0.297321	54	0.840333	54	0.820589	54	0.585733	54	0.502469	54	0.6887	54	0.388948	54	0.192548	54	0.171829	54	0.454403	54	0.812872	54	0.834273	54	0.665079
55	Ng30_1uM	56	0.935439	57	0.797711	56	0.260008	57	0.018186	57	0.0662645	57	0.563434	57	0.79445	57	0.0337979	57	0.117104	57	0.747856	57	0.0370168	57	0.0249469	57	0.0614195	57	0.0160809	57	0.463626
56	Ng31_1uM	57	0.766554	58	0.734209	57	0.963113	58	0.230459	58	0.14975	58	0.655634	58	0.511966	58	0.585968	58	0.451205	58	0.795303	58	0.241696	58	0.42403	58	0.156278	58	0.244186	58	0.861931
57	Ng31_3uM	58	0.517723	59	0.780674	58	0.929051	59	0.84351	59	0.118959	59	0.780674	59	1	59	0.84351	59	0.118959	59	0.769068	59	0.177549	59	0.706365	59	0.104294	59	0.837566	59	0.0843759
58	Ng31_10uM	59	1	60	0.144046	59	1	60	0.0514705	60	0.312146	60	0.0275494	60	0.218143	60	0.192542	60	0.777276	60	0.300634	60	0.0214245	60	0.00763616	60	0.132655	60	0.0162867	60	0.274562
59	Ng31_30uM	60	0.497212	61	0.00494334	60	0.636321	61	0.0779276	61	0.881217	61	0.0131948	61	0.100102	61	0.0382519	61	0.830423	61	0.373251	61	0.0126946	61	0.000645485	61	0.0658958	61	0.000652544	61	0.0488077
60	Ng32_1uM	61	0.728429	62	0.0147359	61	0.0462185	62	0.140822	62	0.796992	62	0.0218906	62	0.292431	62	0.107651	62	0.680955	62	0.181536	62	0.0126684	62	0.00312638	62	0.145098	62	0.011036	62	0.194777
61	Ng33_1uM	62	0.872831	63	0.371631	62	0.226473	63	0.00197853	63	0.02267	63	0.35984	63	0.457167	63	0.00208037	63	0.0237534	63	0.885796	63	0.00264975	63	0.00111612	63	0.00305606	63	0.00023161	63	0.241473
62	Ng34_1uM	63	0.985679	64	0.763265	63	0.470161	64	0.0805789	64	0.296312	64	0.511442	64	0.73204	64	0.143206	64	0.466589	64	0.753212	64	0.182423	64	0.0828558	64	0.274847	64	0.0697891	64	0.403429
63	Ng34_3uM	65	1	65	0.2952	64	0.99771	65	0.747806	65	0.848472	65	0.2952	65	0.230665	65	0.747806	65	0.848472	65	0.815819	65	0.247414	65	0.293904	65	0.167274	65	0.151074	65	0.882093
64	Ng35_1uM	66	0.737566	66	0.0555939	65	0.230665	66	0.0243849	66	0.993133	66	0.0265068	66	0.135582	66	0.0461874	66	0.750636	66	0.450436	66	0.0772247	66	0.00142668	66	0.24362	66	0.00124117	66	0.0187817
67	Lg2_HF_10uM	67	0.347789	67	0.0050396	66	0.236893	67	0.108541	67	0.373488	67	0.00983799	67	0.0508463	67	0.0690353	67	0.51689	67	0.515936	67	0.0694985	67	0.000972496	67	0.190581	67	0.000617322	67	0.0140492
68	Lg1_1uM	68	0.366729	68	0.451476	67	0.0290681	68	0.000215473	68	0.0437918	68	0.599157	68	0.617441	68	0.000365931	68	0.0675006	68	0.999963	68	0.157612	68	0.00408264	68	0.148886	68	0.000840475	68	0.0250209
69	Lg2_1uM	69	0.348355	69	0.679928	68	0.474163	69	0.000250049	69	0.00772415	69	0.954655	69	0.658595	69	0.000733167	69	0.0211516	69	0.666774	69	0.0166492	69	0.00241176	69	0.00573154	69	0.000163293	69	0.129099
70	Lg2_3uM	70	0.234248	70	0.499805	69	0.996826	70	0.000972577	70	0.0493349	70	0.811381	70	0.675547	70	0.00716965	70	0.232649	70	0.831012	70	0.15327	70	0.0117169	70	0.101533	70	0.00202012	70	0.0774144
71	Lg2_10uM	71	0.472738	71	0.70927	70	0.652256	71	0.0444293	71	0.395594	71	0.418381	71	0.417785	71	0.0952178	71	0.648453	71	0.963122	71	0.229501	71	0.0443503	71	0.205047	71	0.0162776	71	0.18737
72	Lg3_1uM	72	0.824925	72	0.592491	71	0.692264	72	0.0191249	72	0.175504	72	0.492781	72	0.235515	72	0.0256864	72	0.221215	72	0.54495	72	0.0653005	72	0.0162016	72	0.0181938	72	0.00131019	72	0.227848
73	Lg4_1uM	73	0.945059	73	0.739848	72	0.295319	73	0.00140474	73	0.110064	73	0.711255	73	0.63774	73	0.00152968	73	0.117433	73	0.894355	73	0.0559458	73	0.00247476	73	0.0396285	73	0.000332483	73	0.046392
74	Lg5_3uM	74	0.639396	74	0.440735	73	0.66376	74	0.0943653	74	0.603417	74	0.592596	74	0.530035	74	0.06301	74	0.463633	74	0.893624	74	0.218741	74	0.0467433	74	0.170504	74	0.0146923	74	0.206609
75	Lg6_1uM	75	0.905845	75	0.700201	74	0.39459	75	0.130671	75	0.608294	75	0.762943	75	0.633703	75	0.114536	75	0.556848	75	0.832447	75	0.381976	75	0.112357	75	0.281132	75	0.0413034	75	0.273235
76	Lg7_1uM	76	0.227263	76	0.175974	75	0.578575	76	0.000927328	76	0.00580174	76	0.477726	76	0.57894	76	0.00400576	76	0.0241582	76	0.893026	76	0.0874681	76	0.0367799	76	0.0635976	76	0.0106814	76	0.35806
77	Lg7_3uM	77	0.818346	77	0.82124	76	0.241363	77	0.357807	77	0.120412	77	0.974756	77	0.523172	77	0.481211	77	0.182487	77	0.499637	77	0.165108	77	0.525168	77	0.0479603	77	0.190305	77	0.55437
78	Lg8_1uM	78	0.769278	78	0.507758	77	0.692514	78	0.0189966	78	0.339667	78	0.384243	78	0.34793	78	0.0285518	78	0.442584	78	0.899537	78	0.118452	78	0.0128838	78	0.0892549	78	0.00275865	78	0.110652
79	Lg9	79	0.463841	79	0.245964	78	0.458182	79	0.0220556	79	0.0179582	79	0.497669	79	0.542776	79	0.0551489	79	0.0483178	79	0.967799	79	0.151391	79	0.228628	79	0.133783	79	0.143241	79	0.951937
80	Lg10_1uM	80	0.623783	80	0.944329	79	0.285321	80	0.021971	80	0.0329598	80	0.710057	80	0.641783	80	0.050137	80	0.0762512	80	0.900696	80	0.0342464	80	0.0493447	80	0.0239358	80	0.0160663	80	0.744454
81	Lg11_1uM	81	0.783967	81	0.505581	80	0.963233	81	0.624161	81	0.252623	81	0.387755	81	0.835414	81	0.509569	81	0.187371	81	0.256715	81	0.572882	81	0.946385	81	0.116715	81	0.381738	81	0.533187
82	Lg12_1uM	82	0.836783	82	0.316767	81	0.690316	82	0.0538489	82	0.207715	82	0.270528	82	0.381944	82	0.0646059	82	0.242096	82	0.84329	82	0.0320226	82	0.0185705	82	0.0422198	82	0.00868081	82	0.410424
83	Lg12_3uM	83	0.541677	83	0.231334	82	0.436865	83	0.000163356	83	0.0010756	83	0.277358	83	0.504534	83	0.000213011	83	0.00141304	83	0.679143	83	0.014811	83	0.0075757	83	0.00524153	83	0.000735895	83	0.343426
84	Lg13	84	0.389692	84	0.18969	83	0.438458	84	0.0501413	84	0.0103979	84	0.517124	84	0.910807	84	0.154792	84	0.0424467	84	0.420673	84	0.128533	84	0.438769	84	0.0271618	84	0.115665	84	0.577768
85	Lg14	85	0.852486	85	0.785641	84	0.592828	85	0.00216122	85	0.0164866	85	0.916401	85	0.911311	85	0.00149257	85	0.0115389	85	0.814815	85	0.00796106	85	0.00399928	85	0.0113479	85	0.00137568	85	0.314756
86	Lg15	86	0.972405	86	0.757237	85	0.962159	86	0.045035	86	0.0240271	86	0.72856	86	0.649535	86	0.0420264	86	0.0222224	86	0.386679	86	0.0404312	86	0.122653	86	0.00587646	86	0.0134314	86	0.878554
87	Lg16	87	0.271349	87	0.360723	87	0.529063	87	0.0402281	87	0.184789	87	0.112914	87	0.200972	87	0.132357	87	0.477351	87	0.787212	87	0.0328517	87	0.0164043	87	0.0496818	87	0.00861182	87	0.369682
88	Lg17	88	0.156173	88	0.0664376	88	0.230744	88	0.459008	88	0.586493	88	0.21832	88	0.549021	88	0.202701	88	0.264494	88	0.517865	88	0.0276165	88	0.0486006	88	0.0842088	88	0.0653551	88	0.809384
89	Lg18_HF_1uM	89	0.898807	89	0.283612	89	0.528329	89	0.0460825	89	0.0837329	89	0.397768	89	0.680811	89	0.069416	89	0.124986	89	0.660258	89	0.417585	89	0.323122	89	0.225847	89	0.126537	89	0.679034
90	Lg7_HF_3uM	90	0.733535	90	0.0814305	90	0.279245	90	0.291606	90	0.13397	90	0.179611	90	0.49372	90	0.484827	90	0.258424	90	0.50085	90	0.927062	90	0.690828	90	0.610092	90	0.92847	90	0.696101
91	Lg12_HF_3uM	91	0.929799	91	0.0842923	91	0.373067	91	0.107501	91	0.0973097	91	0.120154	91	0.47294	91	0.143809	91	0.133202	91	0.384587	91	0.92118	91	0.903725	91	0.379832	91	0.383258	91	0.959895
92	Blank 1	92	1	92	1	92	1	92	1	92	1	92	1	92	1	92	1	92	1	92	1	92	1	92	1	92	1	92	1	92	1
93	Blank 2	93	1	93	0.211722	93	1	93	0.372733	93	0.818948	93	0.211722	93	1	93	0.372733	93	0.818948	93	0.188562	93	0.168003	93	0.0946376	93	0.811163	93	0.354867	93	0.477885
94	Blank 3	94	1	94	1	94	1	94	1	94	1	94	1	94	1	94	1	94	1	94	1	94	1	94	1	94	1	94	1	94	1
95	Blank 4	95	1	95	0.0668723	95	1	95	0.187329	95	0.732831	95	0.0668723	95	1	95	0.187329	95	0.732831	95	0.0540983	95	0.0437997	95	0.0154016	95	0.721618	95	0.17142	95	0.292284
96	Blank 5	96	0.350809	96	1	96	1	96	1	96	1	96	0.0724313	96	0.0869769	96	0.123554	96	0.102655	96	1	96	1	96	1	96	1	96	1	96	1

## Sheet: MFIs - IgG4
		B. malayi - before treatment						B. malayi - after treatment						O. volvulus							M. perstans							Uninfected - Ghana							Uninfected - NL
Fraction ID	Fraction Name	Bm2-1_BT*	Bm2-2_BT	Bm2-3_BT	Bm2-4_BT	Bm2-5_BT	Average Bm BT* IgG4	Bm2-1_AT*	Bm2-2_AT	Bm2-3_AT	Bm2-4_AT	Bm2-5_AT	Average Bm AT IgG4	Ov-1	Ov-2	Ov-3	Ov-4	Ov-5	Ov-6	Average Ov IgG4	Mp-1	Mp-2	Mp-3	Mp-4	Mp-5	Mp-6	Average Mp IgG4	Un-G1	Un-G2	Un-G3	Un-G4	Un-G5	Un-G6	Average Un-G IgG4	Un-NL6	Un-NL7	Un-NL8	Un-NL9	Un-NL10	Average Un-NL IgG4
92	Blank 1	0	0	0	0	0	0	0	0	0	0	0	0	0	0	0	0	0	0	0	0	0	0	0	0	0	0	0	0	0	0	0	0	0	0	0	0	0	0	0
93	Blank 2	0	0	0	0	0	0	0	0	0	0	0	0	0	0	0	0	0	0	0	0	0	0	0	0	0	0	0	0	0	0	0	0	0	0	0	0	0	0	0
94	Blank 3	0	0	0	0	0	0	0	0	0	0	0	0	0	0	0	0	0	0	0	0	0	0	0	0	0	0	0	0	0	0	0	37.3333	6.22222	0	0	0	0	0	0
95	Blank 4	0	0	0	0	0	0	0	0	0	0	0	0	0	0	0	0	0	0	0	0	0	0	0	0	0	0	0	0	0	0	0	0	0	0	0	0	0	0	0
96	Blank 5	0	0	0	0	0	0	0	0	0	0	0	0	0	0	0	0	0	0	0	0	0	0	0	0	0	0	0	0	0	0	0	0	0	0	0	0	0	0	0
68	Lg1_1uM	0	0	0	0	0	0	0	15	0	0	0	3	0	0	0	0	0	0	0	0	0	0	0	0	110.333	18.3889	0	0	0	0	0	0	0	0	0	0	0	0	0
74	Lg5_3uM	0	0	0	0	0	0	0	129	0	713.333	0	168.467	508	3423	0	848	0	977.333	959.389	0	898.667	0	0	0	22028.7	3821.22	0	569.667	0	0	0	0	94.9444	0	0	0	0	0	0
69	Lg2_1uM	0	0	0	0	0	0	0	0	0	0	0	0	0	0	0	0	0	0	0	0	0	0	0	0	182.667	30.4444	0	0	0	0	0	0	0	0	0	8.66667	0	0	1.73333
71	Lg2_10uM	1118.33	0	0	308.667	59.3333	297.267	6.33333	48	11.3333	0	21.6667	17.4667	252	122.667	0	0	0	358.667	122.222	0	0	77.6667	0	0	3175.33	542.167	0	17.3333	0	0	0	0	2.88889	0	0	0	0	0	0
70	Lg2_3uM	0.333333	0	0	0	0	0.0666667	0	0	0	0	0	0	0	0	0	0	0	7.66667	1.27778	0	0	0	0	0	547.667	91.2778	0	0	0	0	0	0	0	0	0	0	0	0	0
67	Lg2_HF_10uM	1074.67	0	0	309.333	0	276.8	0	32.3333	0	0	21	10.6667	195.333	23	0	0	0	1255	245.556	0	0	308	7.66667	0	3792.67	684.722	0	0	0	0	0	1	0.166667	0	0	0	0	0	0
73	Lg4_1uM	0	0	0	0	0	0	0	0	0	0	0	0	0	853.667	0	1171	0	1.66667	337.722	0	209	0	0	1873	3507.33	931.556	0	0	0	0	0	0	0	0	0	0	0	0	0
72	Lg3_1uM	0	0	0	0	0	0	0	0	0	0	0	0	0	0	0	0	0	0	0	0	0	0	0	0	184	30.6667	0	0	0	0	0	0	0	0	0	0	0	0	0
89	Lg18_HF_1uM	275.667	0	0	71	0	69.3333	0	0	0	0	0	0	1.66667	0	0	0	0	1428	238.278	0	0	580.667	0	0	2212	465.444	0	0	0	0	0	0	0	0	0	0	0	0	0
75	Lg6_1uM	189.667	0	0	0	0	37.9333	0	0	0	0	0	0	0	0	0	0	0	48.3333	8.05556	0	0	0	0	0	1138.67	189.778	0	0	0	0	0	0	0	0	0	0	0	0	0
76	Lg7_1uM	804.333	0	0	0	0	160.867	0	28	0	0	47.3333	15.0667	46	0	0	0	0	545.667	98.6111	0	0	5.66667	0	0	2140	357.611	0	0	0	0	0	0	0	0	0	0	0	0	0
77	Lg7_3uM	4068	0	0	334	291.333	938.667	0	0	0	0	771.333	154.267	615	0	35.6667	0	0	3488	689.778	0	0	421	0	0	6535.67	1159.44	0	0	0	0	0	0	0	0	0	0	0	0	0
90	Lg7_HF_3uM	3220.33	0	0	518.333	351	817.933	0	0	0	0	250	50	845	0	74.3333	0	0	5798	1119.56	0	0	3816.33	0	0	5909.33	1620.94	0	0	0	0	0	0	0	0	0	0	0	0	0
78	Lg8_1uM	426.333	0	0	0	0	85.2667	0	25.6667	0	0	0	5.13333	24.3333	0	0	0	0	304.667	54.8333	0	0	0	0	0	1154.33	192.389	0	0	0	0	0	0	0	0	0	0	0	0	0
79	Lg9	613	0	0	0	0	122.6	0	124.333	0	0	0	24.8667	11.6667	0	0	0	0	598.667	101.722	0	0	93	0	0	2561.67	442.444	0	0	0	0	0	0	0	0	0	0	0	0	0
81	Lg11_1uM	2445	0	0	442	223.333	622.067	0	18.6667	0	0	231	49.9333	965	0	108	0	0	4923.67	999.444	0	18.3333	3182	0	0	6636.33	1639.44	0	0	0	0	0	0	0	0	0	0	0	0	0
80	Lg10_1uM	16.3333	0	0	0	0	3.26667	0	39	0	0	0	7.8	0	0	0	0	0	49	8.16667	0	0	0	0	0	775.333	129.222	0	0	0	0	0	0	0	0	0	0	0	0	0
87	Lg16	30.3333	0	0	0	0	6.06667	0	12.6667	0	0	0	2.53333	0	0	0	0	0	27.6667	4.61111	0	0	0	0	0	371	61.8333	0	0	0	0	0	0	0	0	0	0	0	0	0
82	Lg12_1uM	1525.33	0	0	127.333	106.667	351.867	0	50.6667	0	0	71.6667	24.4667	342.333	0	0	0	0	2565	484.556	0	0	321.667	0	0	2768	514.944	0	0	0	0	0	0	0	0	0	0	0	0	0
83	Lg12_3uM	11604.7	0	0	299	738.333	2528.4	50.6667	0	0	0	1539.33	318	1837.67	0	120.667	0	0	5911	1311.56	0	31.3333	2937.33	0	0	4349.67	1219.72	0	0	0	0	0	0	0	0	0	0	0	0	0
91	Lg12_HF_3uM	432.333	0	0	103.333	0	107.133	0	0	0	0	7.66667	1.53333	28.3333	0	0	0	0	1235.33	210.611	0	0	1174	0	0	3419	765.5	0	0	0	0	0	0	0	0	0	0	0	0	0
84	Lg13	1665	0	0	98.6667	3.66667	353.467	0	0	0	0	48.3333	9.66667	37.3333	0	0	0	0	1256.33	215.611	0	0	239.667	0	154	1958	391.944	0	0	0	0	0	0	0	0	0	0	0	0	0
88	Lg17	0	0	32.3333	0	0	6.46667	0	87.3333	0	0	0	17.4667	0	0	0	0	0	0	0	0	0	0	0	0	67.6667	11.2778	0	0	26.6667	0	0	0	4.44444	41.3333	0	0	0	0	8.26667
85	Lg14	2350	0	0	0	64.6667	482.933	0	27.3333	0	0	111.667	27.8	65.3333	0	0	0	0	1938.67	334	0	0	0	0	0	2815	469.167	0	0	0	0	0	0	0	0	0	0	0	0	0
86	Lg15	525.667	0	0	0	0	105.133	0	18.3333	0	0	0	3.66667	0	0	0	0	0	98	16.3333	0	0	0	0	0	717	119.5	0	0	0	0	0	0	0	0	0	0	0	0	0
10	Ng4_1uM	0	0	0	0	0	0	0	0	0	0	0	0	0	0	0	0	0	0	0	0	0	0	0	0	0	0	0	0	0	0	0	0	0	0	0	0	0	0	0
11	Ng4_3uM	0	0	0	0	0	0	0	0	0	0	0	0	0	0	0	0	0	0	0	0	0	0	0	0	0	0	0	0	0	0	0	0	0	0	0	0	0	0	0
12	Ng5_1uM	0	0	0	0	0	0	0	0	0	0	0	0	0	0	0	0	0	0	0	0	0	0	0	0	0	0	0	0	0	0	0	0	0	0	0	0	0	0	0
13	Ng5_3uM	0	0	0	0	0	0	0	0	0	0	0	0	0	0	0	0	0	0	0	0	0	0	0	0	0	0	0	0	0	0	0	0	0	0	0	0	0	0	0
14	Ng6_1uM	0	0	0	0	0	0	0	0	0	0	0	0	0	0	0	0	0	0	0	0	0	0	0	0	0	0	0	0	0	0	0	0	0	0	0	0	0	0	0
6	Ng3_1uM	0	0	0	0	0	0	0	0	0	0	0	0	0	0	0	0	0	0	0	0	0	0	0	0	0	0	0	0	0	0	0	0	0	0	0	0	0	0	0
8	Ng3_10uM	0	0	0	0	0	0	0	0	0	0	0	0	0	0	0	0	0	0	0	69	0	0	0	0	0	11.5	0	0	0	0	0	49.6667	8.27778	0	0	0	0	0	0
7	Ng3_3uM	0	0	0	0	0	0	0	0	0	0	0	0	0	0	0	0	0	0	0	856	0	0	0	0	0	142.667	0	0	0	0	0	1274.33	212.389	0	0	0	0	0	0
9	Ng3_30uM	0	0	0	0	0	0	0	0	0	0	0	0	0	0	0	0	0	0	0	0	0	0	0	0	0	0	0	0	0	0	0	0	0	0	0	0	0	0	0
15	Ng7_1uM	0	0	0	0	0	0	0	0	0	0	0	0	0	0	0	0	0	0	0	0	0	0	0	0	0	0	0	0	0	0	0	0	0	0	0	0	0	0	0
16	Ng7_3uM	0	0	0	0	0	0	0	0	0	0	0	0	0	0	0	0	0	0	0	0	0	0	0	0	0	0	0	0	0	0	0	0	0	0	0	0	0	0	0
17	Ng8_1uM	0	0	0	0	0	0	0	0	0	0	0	0	0	0	0	0	0	0	0	0	0	0	0	0	0	0	0	0	0	0	0	0	0	0	0	0	0	0	0
19	Ng8_10uM	0	0	0	0	0	0	0	0	0	0	0	0	0	0	0	0	0	0	0	0	0	0	0	0	209.667	34.9444	0	0	0	0	0	0	0	0	0	0	0	0	0
18	Ng8_3uM	0	0	0	0	0	0	0	0	0	0	0	0	0	0	0	0	0	0	0	0	0	0	0	0	148.333	24.7222	0	0	0	0	0	0	0	0	0	0	0	0	0
20	Ng9_1uM	0	0	0	0	0	0	0	0	0	0	0	0	0	0	0	0	0	0	0	0	0	0	0	0	0	0	0	0	0	0	0	0	0	0	0	0	0	0	0
21	Ng9_3uM	0	0	0	0	0	0	0	0	0	0	0	0	0	0	0	0	0	0	0	0	0	0	0	0	0	0	0	0	0	0	0	0	0	0	0	0	0	0	0
54	Ng29_1uM	0	0	0	0	0	0	0	0	0	0	0	0	0	0	0	0	0	0	0	0	0	0	0	0	0	0	0	0	0	0	0	0	0	0	0	0	0	0	0
24	Ng11	0	0	0	0	0	0	0	0	0	0	0	0	0	0	0	0	0	0	0	0	0	0	0	0	0	0	0	0	0	0	0	0	0	0	0	0	0	0	0
22	Ng10_3uM	0	0	0	0	0	0	0	0	0	0	0	0	0	0	0	0	0	0	0	806.667	0	0	0	0	0	134.444	0	0	0	0	0	1226.67	204.444	0	0	0	0	0	0
23	Ng10_1uM	0	0	0	0	0	0	0	0	0	0	0	0	0	0	0	0	0	0	0	0	0	0	0	0	0	0	0	0	0	0	0	0	0	0	0	0	0	0	0
25	Ng12_1uM	0	0	0	0	0	0	0	0	0	0	0	0	0	0	0	0	0	0	0	0	0	0	0	0	0	0	0	0	0	0	0	0	0	0	0	0	0	0	0
26	Ng12_3uM	0	0	0	0	0	0	0	0	0	0	0	0	0	0	0	0	0	0	0	0	0	0	0	0	137.333	22.8889	0	0	0	0	0	0	0	0	0	0	0	0	0
27	Ng13_1uM	0	0	0	0	0	0	0	13	0	0	0	2.6	0	0	0	0	0	0	0	0	0	0	0	0	0	0	0	0	0	0	0	0	0	0	0	0	0	0	0
28	Ng14_1uM	0	0	0	0	0	0	0	6.33333	0	0	0	1.26667	0	0	0	0	0	0	0	0	0	0	0	0	83.6667	13.9444	0	0	0	0	0	0	0	0	0	0	0	0	0
29	Ng15_1uM	145	0	0	0	0	29	0	0	0	0	0	0	4.33333	0	0	0	0	631	105.889	0	0	126.667	0	0	2072	366.444	0	0	0	0	0	0	0	0	0	0	0	0	0
55	Ng30_1uM	0	0	0	0	0	0	0	0	0	0	0	0	0	0	0	0	0	0	0	0	0	0	0	0	627.667	104.611	0	0	0	0	0	0	0	0	0	0	0	0	0
56	Ng31_1uM	0	0	0	0	0	0	0	0	0	0	0	0	0	0	0	0	0	0	0	63	0	0	0	0	0	10.5	0	0	0	0	0	0	0	0	0	0	0	0	0
58	Ng31_10uM	0	0	0	0	0	0	0	0	0	0	0	0	0	0	0	0	0	0	0	0	0	0	0	0	0	0	0	0	0	0	0	0	0	0	0	0	0	0	0
57	Ng31_3uM	0	0	0	0	0	0	0	4.66667	0	0	0	0.933333	0	0	0	0	0	0	0	0	0	0	0	0	0	0	0	0	0	0	0	0	0	0	0	0	0	0	0
59	Ng31_30uM	0	0	0	0	0	0	0	0	0	0	0	0	0	0	0	0	0	0	0	0	0	0	0	0	0	0	0	0	0	0	0	0	0	0	0	0	0	0	0
60	Ng32_1uM	2119	0	0	362	84	513	0	35	0	0	161.333	39.2667	556.667	0	1	0	0	2400	492.944	0	0	1235.67	0	0	5024.67	1043.39	0	0	0	0	0	0	0	0	0	0	0	0	0
31	Ng17_1uM	83.6667	148	50.3333	143	94	103.8	113.667	258.333	124.333	91	70.3333	131.533	98.6667	26.6667	123	69	56.6667	85.3333	76.5556	0	91.3333	69.3333	160.333	490.333	140.667	158.667	44	30.6667	62.3333	62.6667	100	0	49.9444	43	111.667	69.3333	50	93.6667	73.5333
44	Ng22_1uM	1284.67	1189.33	996.667	1263.33	1548.67	1256.53	1138.67	1184.33	1296.67	1580.67	1277.33	1295.53	1442.67	1085.67	1767	2123.67	983.667	1270.33	1445.5	84.3333	1681	1061.67	1296.67	2245.67	1780.67	1358.33	893.667	938.333	1059	1682	1269.67	0	973.778	1014.67	1301	1028.33	931.333	1068.67	1068.8
30	Ng16_1uM	0	0	0	0	0	0	0	66.6667	0	0	0	13.3333	0	0	0	0	0	0	0	0	0	0	0	0	114.667	19.1111	0	0	0	0	0	0	0	0	0	0	0	0	0
45	Ng23_1uM	0	0	0	0	0	0	0	0	0	0	0	0	0	0	0	340.667	0	0	56.7778	0	0	0	0	533.667	0	88.9444	0	0	0	0	0	0	0	0	0	0	0	0	0
61	Ng33_1uM	566.333	0	0	61.6667	14.3333	128.467	0	14.3333	0	502.333	70.6667	117.467	580.333	0	114.667	408.667	0	1267	395.111	0	671.333	918	0	589.667	2424	767.167	0	0	0	60	2.33333	0	10.3889	0	0	0	0	0	0
32	Ng18_1uM	1	0	0	0	0	0.2	0	0	0	0	0	0	0	0	0	0	0	37.6667	6.27778	0	0	0	0	0	945.667	157.611	0	0	0	0	0	0	0	0	0	0	0	0	0
34	Ng18_10uM	1228	0	0	149	135.333	302.467	0	0	0	0	28	5.6	342.333	0	4	0	0	1872	369.722	168.667	0	749	0	0	4608.67	921.056	0	0	0	0	0	0	0	0	0	0	0	0	0
33	Ng18_3uM	466	0	0	0	0	93.2	0	0	0	0	0	0	27	0	0	0	0	614	106.833	0	0	541	0	0	2839	563.333	0	0	0	0	0	0	0	0	0	0	0	0	0
62	Ng34_1uM	0	0	0	0	0	0	0	0	0	0	0	0	0	0	0	0	0	0	0	0	0	0	0	0	559.333	93.2222	0	0	0	0	0	0	0	0	0	0	0	0	0
63	Ng34_3uM	165	0	0	0	0	33	0	0	0	0	0	0	0	0	0	0	0	180	30	0	0	24	0	0	1576.33	266.722	0	0	0	0	0	0	0	0	0	0	0	0	0
46	Ng24_1uM	0	0	0	0	0	0	0	0	0	0	0	0	0	0	0	0	0	7	1.16667	0	0	0	0	0	1324.67	220.778	0	0	0	0	0	0	0	0	0	0	0	0	0
47	Ng24_3uM	54.6667	0	0	0	0	10.9333	0	0	0	0	0	0	0	0	0	0	0	277	46.1667	0	0	144.333	0	0	1838.33	330.444	0	0	0	0	0	0	0	0	0	0	0	0	0
48	Ng25_1uM	0	0	0	0	0	0	0	0	0	0	0	0	0	0	0	0	0	0	0	0	64	0	0	0	688	125.333	0	0	0	0	0	0	0	0	0	0	0	0	0
49	Ng25_3uM	0	0	0	0	0	0	0	17	0	0	0	3.4	0	0	2.33333	0	0	0	0.388889	0	124.667	0	0	24.6667	542	115.222	0	0	0	0	0	0	0	0	0	0	0	0	0
64	Ng35_1uM	1200.33	945	671.333	852.667	1664.33	1066.73	1014.67	1624	1081.67	2332	1075.67	1425.6	1650.33	616.667	1557.67	2492	871.333	1094.33	1380.39	74.6667	1629	827.333	1042.67	3448	1812.33	1472.33	873.333	681.667	837.667	1315.67	790.667	0	749.833	602	1051.67	792.333	724	986.333	831.267
35	Ng19_1uM	32	0	0	0	0	6.4	0	0	0	0	0	0	0	0	63	0	0	79	23.6667	10	0	29	0	0	1133.33	195.389	0	0	0	14	0	0	2.33333	0	0	0	0	0	0
37	Ng19_10uM	383	0	0	0	6	77.8	0	0	0	0	37.6667	7.53333	0	0	0	0	0	1020	170	0	0	0	0	0	5093	848.833	0	0	0	0	0	0	0	0	0	0	0	0	0
36	Ng19_3uM	603	0	0	42	0	129	0	0	0	0	0	0	88	0	0	0	0	816.333	150.722	0	0	458	0	0	3257.67	619.278	0	0	0	0	0	0	0	0	0	0	0	0	0
38	Ng20_1uM	0	0	0	0	0	0	0	0	0	0	0	0	0	0	0	0	0	2.66667	0.444444	0	0	0	0	0	1213	202.167	0	0	0	0	0	292	48.6667	0	0	0	0	0	0
40	Ng20_10uM	3044.33	0	0	467.667	199.333	742.267	0	0	0	0	168	33.6	440.667	27.6667	38	0	0	2655	526.889	5.66667	124.667	640.333	0	0	7575	1390.94	0	0	0	0	0	0	0	0	0	0	0	0	0
39	Ng20_3uM	842.333	0	0	0	58.3333	180.133	0	6.66667	0	0	0	1.33333	128.667	0	0	0	0	1066.67	199.222	0	2	474.333	0	0	4177.67	775.667	0	0	0	0	0	0	0	0	0	0	0	0	0
50	Ng26_1uM	17.6667	0	150	0	140	61.5333	0	37	0	0	0	7.4	7.33333	0	0	0	0	52.6667	10	0	27.6667	0	0	0	1999.33	337.833	0	0	0	0	0	0	0	384.667	0	0	0	0	76.9333
51	Ng27_1uM	0	0	0	0	0	0	0	0	0	0	0	0	0	0	0	0	0	0	0	0	0	0	0	0	323.333	53.8889	0	0	0	0	0	0	0	0	0	0	0	0	0
52	Ng27_3uM	1	0	0	0	0	0.2	0	0	0	0	0	0	0	123	0	0	0	65.6667	31.4444	0	118.667	0	0	0	1573	281.944	0	0	0	0	0	0	0	0	0	0	0	0	0
41	Ng21_1uM	0	0	0	0	0	0	0	0	0	0	0	0	0	0	0	0	0	0	0	0	0	0	0	505	395.667	150.111	0	0	0	0	0	0	0	0	0	0	0	0	0
43	Ng21_10uM	1911.67	0	0	0	158	413.933	0	15	0	0	111.333	25.2667	252.333	0	58.6667	0	0	1586.33	316.222	0	413.667	693.667	0	0	8320.67	1571.33	0	0	0	0	0	0	0	0	0	0	0	0	0
42	Ng21 _3uM	57	0	0	0	0	11.4	0	67.3333	0	0	0	13.4667	0	0	0	0	0	150.667	25.1111	102	0	0	0	0	2185.67	381.278	0	0	0	0	0	0	0	0	0	0	0	0	0
53	Ng28_1uM	0	0	0	0	0	0	0	103.333	0	0	0	20.6667	0	0	0	0	0	0	0	0	0	0	0	0	189	31.5	0	0	0	0	0	0	0	0	0	0	0	0	0
1	Ng1_1uM	0	0	0	0	0	0	0	0	0	0	0	0	0	0	0	0	0	0	0	0	0	0	0	0	96.3333	16.0556	0	0	0	0	0	0	0	0	0	0	0	0	0
2	Ng1_3uM	0	0	0	0	0	0	0	0	0	0	0	0	0	0	0	0	0	0	0	0	0	0	0	0	0	0	0	0	0	0	0	0	0	0	0	0	0	0	0
3	Ng2_1uM	0	0	0	0	0	0	0	0	0	0	0	0	0	0	0	0	0	0	0	0	0	0	0	0	0	0	0	0	0	0	0	0	0	0	0	0	0	0	0
5	Ng2_10uM	0	0	0	0	0	0	0	0	0	0	0	0	0	0	0	0	0	0	0	0	0	0	0	0	1	0.166667	0	0	0	0	0	0	0	0	0	0	0	0	0
4	Ng2_3uM	0	0	0	0	0	0	0	0	0	0	0	0	0	0	0	0	0	0	0	0	0	0	0	0	0	0	0	0	0	0	0	0	0	0	0	0	0	0	0

## Sheet: Statistics - IgG4
		B. malayi BT vs B. malayi AT		B. malayi BT vs O. volvulus		B. malayi BT vs M. perstans		B. malayi BT vs uninfected (Ghana)		B. malayi BT vs uninfected (NL)		B. malayi AT vs O. volvulus		B. malayi AT vs M. perstans		B. malayi AT vs uninfected (Ghana)		B. malayi AT vs uninfected (NL)		O. volvulus vs M. parstans		O. volvulus vs uninfected (NL)		O. volvulus vs uninfected (Ghana)		M. perstans vs uninfected (NL)		M. perstans vs uninfected (Ghana)		Uninfected (Ghana) vs uninfected (NL)
Fraction ID	Fraction Name	Fraction ID	P-value	Fraction ID	P-value	Fraction ID	P-value	Fraction ID	P-value	Fraction ID	P-value	Fraction ID	P-value	Fraction ID	P-value	Fraction ID	P-value	Fraction ID	P-value	Fraction ID	P-value	Fraction ID	P-value	Fraction ID	P-value	Fraction ID	P-value	Fraction ID	P-value	Fraction ID	P-value
1	Ng1_1uM	1	1	1	1	1	1	1	1	1	1	1	1	1	1	1	1	1	1	1	1	1	1	1	1	1	1	1	1	1	1
2	Ng1_3uM	2	1	4	1	2	0.126098	4	1	4	1	2	1	2	0.126098	2	1	2	1	2	0.091121	2	1	2	1	2	0.128685	2	0.153847	2	1
3	Ng2_1uM	3	1	5	1	3	0.126521	5	1	5	1	3	1	3	0.126521	3	1	3	1	3	0.0914792	3	1	3	1	3	0.129112	3	0.154309	3	1
4	Ng2_3uM	4	1	6	1	4	1	6	1	6	1	4	1	4	1	4	1	4	1	4	1	4	1	4	1	4	1	4	1	4	1
5	Ng2_10uM	5	1	7	1	5	1	7	1	7	1	5	1	5	1	5	1	5	1	5	1	5	1	5	1	5	1	5	1	5	1
6	Ng3_1uM	8	1	8	1	6	1	8	1	8	1	6	1	6	1	6	1	6	1	6	1	6	1	6	1	6	1	6	1	6	1
7	Ng3_3uM	9	1	9	1	7	1	9	1	9	1	7	1	7	1	7	1	7	1	7	1	7	1	7	1	7	1	7	1	7	1
8	Ng3_10uM	10	1	10	1	8	1	10	1	10	1	8	1	8	1	8	1	8	1	8	1	8	1	8	1	8	1	8	1	8	1
9	Ng3_30uM	11	1	11	1	9	1	11	1	11	1	9	1	9	1	9	1	9	1	9	1	9	1	9	1	9	1	9	1	9	1
10	Ng4_1uM	12	1	12	0.883599	10	1	12	0.400169	12	0.978883	10	1	10	1	10	1	10	1	10	1	10	1	10	1	10	1	10	1	10	1
11	Ng4_3uM	13	1	13	0.875344	11	1	13	0.367793	13	0.977373	11	1	11	1	11	1	11	1	11	1	11	1	11	1	11	1	11	1	11	1
12	Ng5_1uM	14	1	14	1	12	0.256041	14	1	14	1	12	0.883599	12	0.256041	12	0.400169	12	0.978883	12	0.26759	12	0.871202	12	0.532014	12	0.248252	12	0.850079	12	0.366012
13	Ng5_3uM	15	1	15	1	13	0.287556	15	1	15	1	13	0.875344	13	0.287556	13	0.367793	13	0.977373	13	0.308911	13	0.862086	13	0.503325	13	0.278005	13	0.9548	13	0.333275
14	Ng6_1uM	16	1	16	1	14	1	16	1	16	1	14	1	14	1	14	1	14	1	14	1	14	1	14	1	14	1	14	1	14	1
15	Ng7_1uM	17	1	17	1	15	1	17	1	17	1	15	1	15	1	15	1	15	1	15	1	15	1	15	1	15	1	15	1	15	1
16	Ng7_3uM	18	1	18	1	16	1	18	1	18	1	16	1	16	1	16	1	16	1	16	1	16	1	16	1	16	1	16	1	16	1
17	Ng8_1uM	19	1	19	1	17	0.126095	19	1	19	1	17	1	17	0.126095	17	1	17	1	17	0.0911188	17	1	17	1	17	0.128682	17	0.153844	17	1
18	Ng8_3uM	20	1	20	1	18	0.126096	20	1	20	1	18	1	18	0.126096	18	1	18	1	18	0.0911196	18	1	18	1	18	0.128683	18	0.153845	18	1
19	Ng8_10uM	21	1	21	1	19	1	21	1	21	1	19	1	19	1	19	1	19	1	19	1	19	1	19	1	19	1	19	1	19	1
20	Ng9_1uM	22	1	22	1	20	1	22	1	22	1	20	1	20	1	20	1	20	1	20	1	20	1	20	1	20	1	20	1	20	1
21	Ng9_3uM	23	1	23	1	21	1	23	1	23	1	21	1	21	1	21	1	21	1	21	1	21	1	21	1	21	1	21	1	21	1
22	Ng10_3uM	24	1	24	1	22	1	24	1	24	1	22	1	22	1	22	1	22	1	22	1	22	1	22	1	22	1	22	1	22	1
23	Ng10_1uM	25	1	25	0.875141	23	1	25	0.367019	25	0.977336	23	1	23	1	23	1	23	1	23	1	23	1	23	1	23	1	23	1	23	1
24	Ng11	26	0.358218	26	0.954111	24	1	26	0.178749	26	0.354544	24	1	24	1	24	1	24	1	24	1	24	1	24	1	24	1	24	1	24	1
25	Ng12_1uM	27	1	27	1	25	0.288423	27	1	27	1	25	0.875141	25	0.288423	25	0.367019	25	0.977336	25	0.310049	25	0.861862	25	0.502631	25	0.278824	25	0.957493	25	0.332496
26	Ng12_3uM	28	1	28	1	26	0.382509	28	1	28	1	26	0.367271	26	0.0998146	26	0.521283	26	0.869603	26	0.363649	26	0.318868	26	0.225076	26	0.0730253	26	0.0320977	26	0.610046
27	Ng13_1uM	29	1	29	1	27	0.126093	29	1	29	1	27	1	27	0.126093	27	1	27	1	27	0.0911168	27	1	27	1	27	0.12868	27	0.153842	27	1
28	Ng14_1uM	30	0.358218	30	1	28	1	30	1	30	1	28	1	28	1	28	1	28	1	28	1	28	1	28	1	28	1	28	1	28	1
29	Ng15_1uM	31	1	31	1	29	1	31	1	31	1	29	1	29	1	29	1	29	1	29	1	29	1	29	1	29	1	29	1	29	1
30	Ng16_1uM	32	1	32	1	30	1	32	1	32	1	30	0.0517994	30	0.0637594	30	0.0949986	30	0.0769642	30	1	30	1	30	1	30	1	30	1	30	1
31	Ng17_1uM	33	1	33	1	31	0.1261	33	1	33	1	31	1	31	0.1261	31	1	31	1	31	0.0911228	31	1	31	1	31	0.128687	31	0.153849	31	1
32	Ng18_1uM	34	0.358218	34	1	32	0.126097	34	1	34	1	32	1	32	0.126097	32	1	32	1	32	0.0911198	32	1	32	1	32	0.128683	32	0.153845	32	1
33	Ng18_3uM	35	0.358218	35	1	33	1	35	1	35	1	33	1	33	1	33	1	33	1	33	1	33	1	33	1	33	1	33	1	33	1
34	Ng18_10uM	36	0.412128	36	0.32493	34	1	36	0.0123801	36	0.0383899	34	0.0517747	34	0.0637313	34	0.0949632	34	0.0769327	34	1	34	1	34	1	34	1	34	1	34	1
35	Ng19_1uM	37	0.451094	37	0.151847	35	0.160005	37	0.0012399	37	0.346691	35	0.419971	35	0.510782	35	0.492076	35	0.465592	35	0.12042	35	1	35	1	35	0.162874	35	0.190426	35	1
36	Ng19_3uM	38	0.719152	38	0.21914	36	0.573906	38	0.000394743	38	0.363702	36	0.902735	36	0.62075	36	0.0966633	36	0.25683	36	0.673891	36	0.205663	36	0.124488	36	0.0993659	36	0.0325522	36	0.515536
37	Ng19_10uM	39	0.358218	39	1	37	0.674275	39	1	39	1	37	0.101515	37	0.531211	37	0.000759223	37	0.257404	37	0.28826	37	0.70489	37	0.0512982	37	0.568214	37	0.0023991	37	0.00880287
38	Ng20_1uM	40	0.998637	40	0.680478	38	0.845174	40	0.0216736	40	0.0684216	38	0.20958	38	0.825142	38	0.000371077	38	0.351233	38	0.277756	38	0.829501	38	0.0157274	38	0.448781	38	0.000425004	38	0.0026345
39	Ng20_3uM	41	1	41	0.386732	39	0.243944	41	0.53819	41	0.874842	39	0.193105	39	0.93926	39	0.266318	39	0.238179	39	0.197223	39	1	39	1	39	0.247211	39	0.27793	39	1
40	Ng20_10uM	42	0.11567	42	0.346564	40	0.250555	42	0.00834845	42	0.0308384	40	0.681812	40	0.251246	40	0.0215969	40	0.0681935	40	0.395146	40	0.027953	40	0.0223339	40	0.00396685	40	0.0011797	40	0.502785
41	Ng21_1uM	43	0.358218	43	0.97042	41	0.262181	43	0.143897	43	0.309804	41	0.386732	41	0.262181	41	0.53819	41	0.874842	41	0.734161	41	0.338533	41	0.243938	41	0.203521	41	0.0982656	41	0.624541
42	Ng21 _3uM	44	0.358218	44	0.668596	42	0.978609	44	0.565569	44	0.789589	42	0.400174	42	0.101431	42	0.203882	42	0.528407	42	0.335699	42	0.160987	42	0.0893451	42	0.0262519	42	0.00680318	42	0.470293
43	Ng21_10uM	45	0.358218	45	0.746349	43	0.408699	45	0.206402	45	0.325004	43	0.333078	43	0.0931386	43	0.490856	43	0.85995	43	0.38028	43	0.284685	43	0.193189	43	0.0662132	43	0.026666	43	0.583719
44	Ng22_1uM	46	1	46	1	44	0.23554	46	1	46	1	44	0.547493	44	0.178624	44	0.669365	44	0.913138	44	0.38133	44	0.505637	44	0.416726	44	0.148813	44	0.0946105	44	0.734388
45	Ng23_1uM	47	0.358218	47	0.951054	45	0.505857	47	0.271871	47	0.430974	45	0.519941	45	0.120201	45	0.647754	45	0.907068	45	0.284011	45	0.476493	45	0.385196	45	0.0975327	45	0.0589334	45	0.716562
46	Ng24_1uM	48	1	48	0.720082	46	0.126093	48	0.799404	48	0.948295	46	1	46	0.126093	46	1	46	1	46	0.091117	46	1	46	1	46	0.12868	46	0.153842	46	1
47	Ng24_3uM	49	0.31972	49	0.240861	47	0.268435	49	0.000540242	49	0.35671	47	0.498846	47	0.0766763	47	0.631	47	0.902306	47	0.19808	47	0.454306	47	0.361546	47	0.0607341	47	0.0352855	47	0.702678
48	Ng25_1uM	50	0.358218	50	0.835875	48	0.141687	50	0.883246	50	0.970117	48	0.720082	48	0.141687	48	0.799404	48	0.948295	48	0.205239	48	0.691556	48	0.62791	48	0.127711	48	0.105685	48	0.840047
49	Ng25_3uM	51	1	51	1	49	0.949796	51	1	51	1	49	0.165584	49	0.783105	49	0.000324183	49	0.26356	49	0.242849	49	0.882572	49	0.0180234	49	0.367925	49	0.000423287	49	0.00372273
50	Ng26_1uM	52	0.541698	52	0.609585	50	0.00543741	52	0.138015	52	0.231364	50	0.581773	50	0.0299125	50	0.4305	50	0.471221	50	0.00412739	50	0.818549	50	0.77918	50	0.00519955	50	0.00627932	50	0.907159
51	Ng27_1uM	53	0.182066	53	0.679791	51	0.0230091	53	0.051204	53	0.132966	51	1	51	0.0230091	51	1	51	1	51	0.0125145	51	1	51	1	51	0.0239056	51	0.0334769	51	1
52	Ng27_3uM	54	0.358218	54	0.632662	52	0.90968	54	0.300214	54	0.400959	52	0.892903	52	0.617289	52	0.339093	52	0.531123	52	0.679439	52	0.446058	52	0.352837	52	0.254453	52	0.150205	52	0.697441
53	Ng28_1uM	55	0.358218	55	0.977606	54	0.17843	55	0.291369	55	0.465887	53	0.289471	53	0.108654	53	0.450485	53	0.846636	53	0.488926	53	0.241847	53	0.155005	53	0.0750632	53	0.0270111	53	0.548256
54	Ng29_1uM	56	1	56	0.624951	55	0.249408	56	0.728715	56	0.929439	54	0.244451	54	0.0498468	54	0.652387	54	0.831353	54	0.315244	54	0.198651	54	0.213418	54	0.0318443	54	0.0245014	54	0.79341
55	Ng30_1uM	57	0.162117	57	0.477409	56	0.157037	57	0.00260042	57	0.0174767	57	0.28698	57	0.122708	57	0.0866779	57	0.377533	57	0.538729	57	0.065578	57	0.0265233	57	0.0179526	57	0.00251663	57	0.338224
56	Ng31_1uM	58	0.316309	58	0.666622	57	0.902612	58	0.0462739	58	0.12377	58	0.423784	58	0.150437	58	0.313617	58	0.648779	58	0.438799	58	0.233004	58	0.147391	58	0.0615208	58	0.0213646	58	0.540523
57	Ng31_3uM	59	1	59	0.751393	58	0.770865	59	0.521836	59	0.954294	59	0.751393	59	0.231719	59	0.521836	59	0.954294	59	0.316654	59	0.725763	59	0.746083	59	0.213085	59	0.646941	59	0.468699
58	Ng31_10uM	60	0.308424	60	0.341689	59	0.231719	60	0.0122347	60	0.216074	60	0.56451	60	0.389419	60	0.183757	60	0.893321	60	0.724852	60	0.692236	60	0.117811	60	0.473343	60	0.0341862	60	0.130728
59	Ng31_30uM	61	0.358218	61	0.307091	60	0.554116	61	0.348789	61	0.737835	61	0.248508	61	0.0654364	61	0.410592	61	0.832808	61	0.38297	61	0.202496	61	0.1219	61	0.0424733	61	0.0131527	61	0.512524
60	Ng32_1uM	62	1	62	1	61	0.0848863	62	1	62	1	62	1	62	0.126094	62	1	62	1	62	0.0911179	62	1	62	1	62	0.128681	62	0.153843	62	1
61	Ng33_1uM	63	0.571851	63	0.85476	62	0.126094	63	0.0290697	63	0.10834	63	0.656413	63	0.227608	63	0.0889238	63	0.286762	63	0.378314	63	0.138861	63	0.0731275	63	0.0256723	63	0.00599544	63	0.445163
62	Ng34_1uM	64	0.980605	64	0.891949	63	0.533073	64	0.312726	64	0.454813	64	0.869175	64	0.315995	64	0.301425	64	0.439459	64	0.201429	64	0.522588	64	0.435293	64	0.0776746	64	0.0507461	64	0.744561
63	Ng34_3uM	65	1	65	1	64	0.303295	65	1	65	1	65	1	65	0.0189565	65	1	65	1	65	0.00999457	65	1	65	1	65	0.0197341	65	0.0281257	65	1
64	Ng35_1uM	66	0.358218	66	1	65	0.0189565	66	1	66	1	66	0.19349	66	0.940788	66	0.266735	66	0.238588	66	0.196928	66	1	66	1	66	0.246898	66	0.277611	66	1
67	Lg2_HF_10uM	67	0.358218	67	1	66	0.243632	67	1	67	1	67	0.318645	67	0.690904	67	0.395177	67	0.366634	67	0.140699	67	1	67	1	67	0.185775	67	0.214523	67	1
68	Lg1_1uM	68	0.169938	68	0.0410696	67	0.182761	68	0.320029	68	0.701365	68	0.399703	68	0.785929	68	0.0442684	68	0.132151	68	0.554946	68	0.0248443	68	0.0203615	68	0.0690585	68	0.0212019	68	0.503976
69	Lg2_1uM	69	0.598659	69	0.414563	68	0.145458	69	0.00899743	69	0.0226347	69	0.937391	69	0.87819	69	0.0384534	69	0.0933233	69	0.930435	69	0.100035	69	0.0781884	69	0.108057	69	0.0436934	69	0.578178
70	Lg2_3uM	70	0.358219	70	0.739611	69	0.393723	70	0.713042	70	0.879007	70	0.676695	70	0.148155	70	0.767417	70	0.939826	70	0.237714	70	0.644361	70	0.572912	70	0.130933	70	0.1017	70	0.81427
71	Lg2_10uM	71	1	71	0.917488	70	0.170783	71	0.941468	71	0.465461	71	0.917488	71	0.157835	71	0.941468	71	0.465461	71	0.0963695	71	0.401408	71	0.888467	71	0.509005	71	0.21375	71	0.520877
72	Lg3_1uM	72	0.594206	72	0.745445	71	0.157835	72	0.0245783	72	0.0823445	72	0.622051	72	0.387296	72	0.105093	72	0.300033	72	0.65676	72	0.135327	72	0.079147	72	0.0584264	72	0.0163875	72	0.482079
73	Lg4_1uM	73	1	73	0.155818	72	0.926405	73	0.310026	73	0.793906	73	0.155818	73	0.0183182	73	0.310026	73	0.793906	73	0.22346	73	0.117502	73	0.0583241	73	0.0100274	73	0.00204888	73	0.418548
74	Lg5_3uM	74	1	74	1	73	0.0183182	74	1	74	1	74	1	74	0.126096	74	1	74	1	74	0.0911191	74	1	74	1	74	0.128683	74	0.153844	74	1
75	Lg6_1uM	75	0.358218	75	0.579532	74	0.126096	75	0.202831	75	0.28841	75	0.59972	75	0.256568	75	0.709588	75	0.924239	75	0.473924	75	0.561338	75	0.478322	75	0.221614	75	0.153506	75	0.767338
76	Lg7_1uM	76	0.215123	76	0.368484	75	0.904204	76	0.00677843	76	0.0278558	76	0.547274	76	0.534953	76	0.113925	76	0.35263	76	0.956698	76	0.13799	76	0.0725068	76	0.118647	76	0.0306042	76	0.444127
77	Lg7_3uM	77	0.954475	77	0.995115	76	0.419616	77	0.121046	77	0.274564	77	0.927836	77	0.916245	77	0.105793	77	0.243501	77	0.831988	77	0.267122	77	0.177282	77	0.188187	77	0.0772791	77	0.56955
78	Lg8_1uM	78	0.724284	78	0.973911	77	0.852949	78	0.121231	78	0.271296	78	0.660807	78	0.675356	78	0.242739	78	0.494774	78	0.998379	78	0.27412	78	0.18358	78	0.263067	78	0.113812	78	0.575253
79	Lg9	79	0.330193	79	0.485534	78	0.976672	79	0.00641331	79	0.0310258	79	0.592804	79	0.385274	79	0.0693723	79	0.261804	79	0.685966	79	0.106442	79	0.0510196	79	0.0477915	79	0.00963884	79	0.403615
80	Lg10_1uM	80	0.863308	80	0.93239	79	0.763775	80	0.158273	80	0.30941	80	0.878526	80	0.437282	80	0.22314	80	0.41993	80	0.482341	80	0.336372	80	0.241848	80	0.112962	80	0.0524609	80	0.62297
81	Lg11_1uM	81	0.87599	81	0.949275	80	0.579771	81	0.356141	81	0.50664	81	0.805043	81	0.699334	81	0.282642	81	0.408107	81	0.492299	81	0.535284	81	0.449304	81	0.216699	81	0.144795	81	0.752094
82	Lg12_1uM	82	0.867376	82	0.759839	81	0.575936	82	0.276038	82	0.39213	82	0.918514	82	0.589916	82	0.357114	82	0.499867	82	0.48117	82	0.551521	82	0.467348	82	0.219989	82	0.150355	82	0.761627
83	Lg12_3uM	83	0.204776	83	0.406519	82	0.728936	83	0.00565851	83	0.0261219	83	0.794147	83	0.599439	83	0.0488569	83	0.187525	83	0.757473	83	0.115952	83	0.0572851	83	0.0629177	83	0.0136845	83	0.416508
84	Lg13	84	0.416418	84	0.317088	83	0.60728	84	0.0125885	84	0.0383673	84	0.925055	84	0.698909	84	0.096134	84	0.252496	84	0.74114	84	0.210844	84	0.128752	84	0.119231	84	0.0402876	84	0.520406
85	Lg14	85	0.321971	85	0.360135	84	0.509996	85	0.0251344	85	0.0629397	85	0.653898	85	0.13921	85	0.243488	85	0.497486	85	0.23573	85	0.272243	85	0.181885	85	0.0341294	85	0.0130957	85	0.573731
86	Lg15	86	0.687513	86	0.568956	85	0.836719	86	0.0428593	86	0.108874	86	0.961089	86	0.852886	86	0.105244	86	0.247865	86	0.8773	86	0.25597	86	0.167361	86	0.304421	86	0.128851	86	0.560294
87	Lg16	87	0.675102	87	0.543693	86	0.497111	87	0.170073	87	0.251256	87	0.992824	87	0.654954	87	0.387378	87	0.548099	87	0.626718	87	0.534319	87	0.448236	87	0.288056	87	0.19376	87	0.751524
88	Lg17	88	0.881535	88	0.782761	87	0.888872	88	0.595809	88	0.961947	88	0.615414	88	0.831933	88	0.470353	88	0.800053	88	0.767911	88	0.83692	88	0.796505	88	0.95715	88	0.579296	88	0.611775
89	Lg18_HF_1uM	89	0.168932	89	0.498025	88	0.996843	89	0.072266	89	0.141264	89	0.416769	89	0.100383	89	0.563768	89	0.882617	89	0.317696	89	0.369156	89	0.274006	89	0.076033	89	0.0374074	89	0.646305
90	Lg7_HF_3uM	90	0.155739	90	0.423863	89	0.793343	90	0.00659703	90	0.0293884	90	0.416022	90	0.370424	90	0.133296	90	0.42022	90	0.889821	90	0.121564	90	0.0610708	90	0.0898427	90	0.020793	90	0.423819
91	Lg12_HF_3uM	91	0.317403	91	0.590222	90	0.524039	91	0.0573537	91	0.132573	91	0.509083	91	0.167891	91	0.349593	91	0.654062	91	0.393649	91	0.289532	91	0.197638	91	0.0708595	91	0.0289608	91	0.587549
92	Blank 1	92	1	92	1	92	1	92	1	92	1	92	1	92	1	92	1	92	1	92	1	92	1	92	1	92	1	92	1	92	1
93	Blank 2	93	1	93	1	93	1	93	1	93	1	93	1	93	1	93	1	93	1	93	1	93	1	93	1	93	1	93	1	93	1
94	Blank 3	94	1	94	0.82903	94	1	94	0.218004	94	0.968851	94	0.82903	94	1	94	0.218004	94	0.968851	94	0.819876	94	0.81101	94	0.358571	94	0.967486	94	0.20127	94	0.186143
95	Blank 4	95	1	95	1	95	1	95	1	95	1	95	1	95	1	95	1	95	1	95	1	95	1	95	1	95	1	95	1	95	1
96	Blank 5	96	1	96	1	96	1	96	1	96	1	96	1	96	1	96	1	96	1	96	1	96	1	96	1	96	1	96	1	96	1
