# Supplementary material for: Unraveling cross-reactivity of anti-glycan IgG responses in filarial nematode infections
Source: Front Immunol. 2023 Mar 6;14:1102344. doi: 10.3389/fimmu.2023.1102344 (PMC10026598; doi:10.3389/fimmu.2023.1102344)
Supplement: Supplementary file 7 [file Table_6.xlsx]

## Sheet: IgG subclasses - Cat. MFIs
IgG1
		Bm2-1_BT*	Bm2-2_BT	Bm2-3_BT	Bm2-4_BT	Bm2-5_BT	Bm2-1_AT*	Bm2-2_AT	Bm2-3_AT	Bm2-4_AT	Bm2-5_AT	Ov-1	Ov-2	Ov-3	Ov-4	Ov-5	Ov-6	Mp-1	Mp-2	Mp-3	Mp-4	Mp-5	Mp-6	Un-G1	Un-G2	Un-G3	Un-G4	Un-G5	Un-G6	Un-NL6	Un-NL7	Un-NL8	Un-NL9	Un-NL10
GSL glycans	Terminal α-Gal	15080.7	12096.5	14551.8	25668.3	26325.3	32771.8	8226.64	8890.06	6050.27	11895.2	16259.1	35709.2	13484.5	19138.3	750.879	14345.9	30906.8	7156.73	30697	14735.8	19118.9	23228.3	10779.8	8306.67	9.24242	914.727	5061.45	456.848	41.5152	29.3333	0	0.515152	0.636364
	Terminal GalNAc	12693.2	11016.6	7240.94	29548.8	24766.1	37762.1	7455.17	3427.44	6541.17	2265	11436.1	46787.5	14345	27218.6	1445.56	24758.3	37144.3	7536.89	26717.7	1706	8255.44	30130.5	6215.44	8426.5	0	154.889	5182.22	1073.39	20.1111	53.7778	0	26.4444	45.6667
	Terminal GlcNAc	22373.5	15777.1	19325	32551.6	33181.6	38679	9614.57	11781.7	7476.43	17575.4	23750.5	38867	15982.4	22662.5	937	17190.9	37420.8	7991.29	36859.8	21546.2	24105.9	29398	14865.5	11079	0	1307.76	6301.76	253.286	34.8571	0	0	0.809524	1
	Terminal GlcA	24845.1	8635.17	5599.67	27366.2	31392.2	30228.4	4580.97	2482.67	4929.92	2032.15	23004.9	38807	7885.98	22398	267.917	11551.9	20805.7	6855.44	12511.9	1784.35	10279.3	26341.6	4356.83	5994.17	31.4375	297.312	3445.54	284.479	44.9271	0	0	0	0
	Fucosylated GalNAc(s)	22694.2	5817.83	10393.3	25826.2	41429.3	27602.9	4225.42	4234.08	7739.42	1549.83	27439.2	41932.4	5747.42	30527.7	263.917	5910.92	29928.7	6947	11210.2	1428.08	12747	21619.6	8135.5	8115.83	81.8333	341.75	1749.25	688.917	61.375	0	0	0	0
	Fucosylated HexNAc(s)	22585.1	10504.8	2477.83	28871.7	29906.5	32100	5612.82	1191.33	3630.17	1766.53	23682.7	36830.4	6848.77	19913	147.9	17158	17944.4	6353.73	9207.6	1287.5	6782.4	22631.1	3713.27	5778.57	17.5667	228.333	5025.73	235.2	43.8667	32.2667	0	0	0
N-glycans	PC-GlcNAc	7075.93	309.493	1464.32	3592.22	13718	9426.03	25.7681	3965.7	384.493	407.696	11634.2	21155.2	4441.55	22381.7	92.2174	6035.45	16295.8	10690.3	9568.8	404.703	4015.78	15655	1716.58	7988.46	71.8986	130.696	6282.23	149.507	0	5.49275	8.07246	1.18841	12.5507
	PC-Man	1122.6	75.8095	670.19	1009.17	3726.19	3142.83	29.1905	5834.83	807.833	119.286	4147.33	16504	4772.31	24594.4	153.143	6306.67	16174	9626.95	6545.86	119.5	1746.24	15583.8	1201.81	8288.83	133.333	58.2143	4926.29	117.31	2.14286	3	28.381	0	13.2619
	Pauci-Man	491.2	55.6	251.36	316.733	1397.92	1295.19	76.6533	2209.61	281.413	114.693	1480.52	6432.92	1759.89	8099.12	65.1067	2450.83	5804.47	3924.43	2634.08	57.7067	753.853	6365.23	471.12	3339.92	77.8667	35.6533	1744.53	95.24	1.2	5.70667	11.3867	0.04	8.32
	Man5-7	5540.94	271.058	892.116	3617.62	6877.29	6304.12	43.5652	1524.57	371.768	360.551	7546.78	16635.5	4225.65	20038.4	18.029	4298.83	10388.8	7706.62	4376.77	310.543	2569.19	13974.4	876.304	4787.84	9.26087	106.159	4245.23	92.1884	0	7.6087	19.6522	0.797101	9.94203
	Man8-9	7589.93	210.381	324.762	3252.6	10652.4	5003.88	0.047619	647.048	68.9762	370.024	9073.55	14522.8	3202.4	19638.8	9.80952	1916.24	5255.33	4210.21	10776.5	270.667	2390.21	15724.9	404.857	2098.48	0	66.1429	2084.12	14.3095	0	13.9048	32.6905	0.166667	21
	Core-fuc	2755.24	110.883	935.892	1145.85	6215.9	5134.77	29.4955	2858.81	276.874	217.73	4625.42	11923.2	3236.5	15832.3	61.4865	3649.78	10257.2	6284.38	6134.86	169.122	2127.3	9839.39	1207.79	5215.74	46.8559	88.5946	4483.34	127.126	0.810811	14.8018	8.06306	6.2973	12.982
	Out-fuc	7401.18	219.758	2161.09	2893.09	16323.4	11202.8	0	8563.3	788.909	365.818	12488.4	28470.9	6314.3	30538.2	203.758	8724.67	20301.6	14783.8	17595.7	423.152	5137.97	24621.4	2309.21	12509.8	150.333	192.061	9863.79	230.909	0	6.9697	15.697	0	20.9394
	Term-GlcNAc	4203.46	198.214	531.222	2120.25	7880.91	4536.56	31.7607	2307.47	302.855	269.41	7059.83	11921.3	2811.67	15334.4	56.6667	3102.3	9542.92	5986.71	5339.85	210.705	2057.95	10514.8	855.624	3970.56	42.4017	53.0427	2964.32	58.5214	0.769231	11.6581	7.64957	5.97436	12.9915
	GlcA	3964.92	228.625	137.958	1612.56	7460.79	3733.38	74.0833	388.958	380.875	306.792	10750.9	14185.4	2719.33	21474.7	9.83333	3545.67	10863.8	6844.58	1760.08	131.521	1674.46	10013.1	342.667	2536.21	0	28.9167	802.417	18.4583	0	1.875	15.7083	2	7.04167
IgG2
		Bm2-1_BT*	Bm2-2_BT	Bm2-3_BT	Bm2-4_BT	Bm2-5_BT	Bm2-1_AT*	Bm2-2_AT	Bm2-3_AT	Bm2-4_AT	Bm2-5_AT	Ov-1	Ov-2	Ov-3	Ov-4	Ov-5	Ov-6	Mp-1	Mp-2	Mp-3	Mp-4	Mp-5	Mp-6	Un-G1	Un-G2	Un-G3	Un-G4	Un-G5	Un-G6	Un-NL6	Un-NL7	Un-NL8	Un-NL9	Un-NL10
GSL glycans	Terminal α-Gal	10996.3	1432.48	2585.24	9936.21	5004.12	2185.85	826.652	612.424	1034.55	1799.27	13830.3	2599.73	1560.97	1302.21	3714.55	2700.79	753.848	4196.67	3304.27	12670.1	10581.7	12844.6	3390.58	2407.27	92.2424	47.8788	833.788	339.818	1617.64	1.48485	801.97	73	788.97
	Terminal GalNAc	9736.11	2088.78	1038.28	8114.11	6571.94	3986.17	764.056	195.056	605.222	882.667	3498.5	2757.78	824	1958.17	1030.67	1225.78	840.167	3043	1384.11	1474.28	2424.28	10251	3154.67	1558.61	24	42.9444	813.556	87.5556	1976.5	0	931.944	95.3333	1101.44
	Terminal GlcNAc	17464.9	1933.62	3453.48	15258.7	7233.19	3175.67	959.643	873.286	1571.38	2734.43	20207	4293.29	2339.76	1761.48	5499.67	3961.81	1129.62	6310.67	4115.33	18730.7	15234.5	22110	4736.9	3304.24	143.81	78.7143	1325.48	550.238	2577.57	2.33333	952.905	107.762	1016.43
	Terminal GlcA	27358.5	5026.77	1448.21	17376.3	25876.7	11813.9	872.104	400.479	5315.67	3515.69	10974.1	8586.58	2838.69	2571.31	1143.49	1440.46	2470.85	15307.7	1073.67	5904.29	5700.85	33340.8	3526.6	3274.67	40.2292	577.146	1792.35	255.396	5225.75	0	1001.62	148.167	1029.42
	Fucosylated GalNAc(s)	20796.2	3343.33	1317	23062.9	20741.2	12286.1	926.583	275.667	2767.33	2515.58	9212.17	9368.25	2826.17	1499.25	1210.33	1130.17	1630.58	11366	727.25	4984.83	6995.92	32458.8	3289.17	3582.08	25.3333	222.917	1135.33	170.083	5491.5	0	905.417	97.3333	998.417
	Fucosylated HexNAc(s)	26068.7	6114.87	1297.3	9631.6	25159	12007.6	1133.57	419.033	5719.9	3315.57	10909.8	7880.7	2739.17	3501.63	928.05	1386.03	2421.53	16922.7	598.733	5501.8	3938.7	32252.1	4458.37	2861	57.1667	679.9	1791.6	281.033	4989.6	0	1377.83	198.133	1416.97
N-glycans	PC-GlcNAc	13344.6	519.232	1583.59	5670.52	9804.74	2580.33	585.442	1714.58	755.536	1002.59	3511.06	8618.2	1935.6	2031.03	322.058	623.101	2910.52	9091.88	466.406	3990.55	1478.61	28519	1445.09	5781.2	268.551	921.043	3204.88	477.348	3198.45	10.8986	1879.87	47.3043	208.304
	PC-Man	3829.43	49.6429	886.786	1679.05	2328.21	592.81	574.869	1091.31	173.405	300.524	774.595	5612.55	790.31	1727.02	104.095	283.548	1703.95	4690.67	345	3182.76	394.857	14683.5	1336.29	3273.38	433.262	336.976	1968.6	141.143	1999.4	2.09524	550.5	37.0238	365.429
	Pauci-Man	1653.85	32.6267	295.2	767.013	1097.68	246.053	265.92	490.24	94.6133	188.893	374.493	2500.64	377.587	689.7	48.6133	141.667	702.96	1678.87	180.48	1082.05	191.267	4970.55	577.68	1500.85	195.747	159.307	758.853	70.0533	836.96	3.50667	217.347	17.5867	136.133
	Man5-7	12438.5	461.116	1107.25	4240.36	8561.9	1948.2	599.957	1413	756.362	859.304	2623.86	6191.62	1634.06	1281.65	249.71	482.507	2080.83	7383.1	353.174	3651.45	1431.23	22282.1	1163.3	4043.16	85.8406	708.449	2249.39	361	2320.48	11.7246	1171.84	37.0145	212.043
	Man8-9	14767	602.452	527.929	9027.86	10534.3	2766.02	368.333	596.333	813.738	1065.29	3225.86	7199.69	1155.76	616.452	335.333	646.929	2475.81	5204.29	296.952	3777.07	1376.17	24733.1	380.595	1839.1	34.6667	335.857	1218.12	140.31	2424.45	10.2857	200.69	29.1667	84.4286
	Core-fuc	4802.56	249.396	1081.05	2832.5	3308.05	1101.71	476.135	1192.79	294.369	601.757	1435.16	4539.66	1087.91	1300.29	173.865	290.635	1706.55	4590.53	298.216	2102.23	555.18	14661.1	1107.36	3644.81	194.82	605.09	2245.57	350.036	1819.55	8.45946	1364.45	36.2883	206.243
	Out-fuc	12645	460.818	2280.21	8095.33	8861.42	2865.85	386.591	2703.85	622.061	1025.52	3465.36	11172.1	2345.62	2923.85	343.606	706.333	4014.36	11032.2	721.455	5480.42	1237.21	33219.2	2256.03	9087.36	570.727	1315.88	5250.18	662.97	4025	8.63636	2669	63.6667	393.424
	Term-GlcNAc	8234.32	386.65	715.863	3417.44	5897.09	1522.93	487.419	700.162	487.632	742.769	2190.34	4998.04	920.209	1010.5	227.709	394.526	1701.79	5021.96	248.197	2564.64	886.863	16424	858.111	2259.49	166.556	402.957	1488.26	218.872	1920.77	4.92308	724.641	34.2735	210.632
	GlcA	9033.62	303.708	273.583	1394.12	6917.33	1600.29	765.167	484.958	374.792	832.667	2564.88	3393.79	890.375	911.333	210.25	414.958	1025.38	5070.46	213.458	2936.92	757.458	15733.9	806	1137.67	11.9583	157.5	525.917	131.5	993.958	6.04167	173.5	49.4167	220.292
IgG3
		Bm2-1_BT*	Bm2-2_BT	Bm2-3_BT	Bm2-4_BT	Bm2-5_BT	Bm2-1_AT*	Bm2-2_AT	Bm2-3_AT	Bm2-4_AT	Bm2-5_AT	Ov-1	Ov-2	Ov-3	Ov-4	Ov-5	Ov-6	Mp-1	Mp-2	Mp-3	Mp-4	Mp-5	Mp-6	Un-G1	Un-G2	Un-G3	Un-G4	Un-G5	Un-G6	Un-NL6	Un-NL7	Un-NL8	Un-NL9	Un-NL10
GSL glycans	Terminal α-Gal	747.818	118.848	19658.5	321.273	731.97	2591.64	129.061	21712.5	36.4545	27.9394	9543.09	37828.8	153.727	401.121	7952.55	117.667	3364.3	186.212	1620.94	283.182	909.091	19102.8	62.2424	25992	0.69697	0	3520.85	39.9091	5181.52	0	10598	0	0
	Terminal GalNAc	964.444	37.2778	19220.2	444.389	354.278	1524.94	36	26882.9	132.278	147.944	80.8333	15589.9	139.333	76.6667	3916.11	1179.44	5210.11	29	1351.11	71.7222	400.333	4698.89	0	27534.7	1.72222	0.277778	2033.94	0	3852.17	0	5517.67	0	10.6111
	Terminal GlcNAc	1007.81	189.714	22363	500.333	1094.19	3649.38	190.857	23037.5	45.9524	56.381	14008.5	41980.2	201.714	524.429	10687.4	75.0952	4242.67	274.476	1974.48	435.667	1207.95	25823.5	97.8095	30662.7	1.09524	0	4405.24	62.7143	6070.95	0	15282.1	0	0
	Terminal GlcA	332.646	50.7917	8374.21	369.833	53.5417	211.021	45.4583	9983.75	164.458	110.167	184.75	7946.83	75.7292	65.6667	1190.71	135.125	2203.88	12.1042	965.813	3.52083	268.812	2806.15	112.75	14796.6	0.208333	0	1198.79	0	1304.23	0	444.375	0	0
	Fucosylated GalNAc(s)	153.917	124.917	7273.25	362.833	34.25	60.3333	67.6667	6642.5	108.417	68.1667	229.167	6203.5	46.3333	65.5	1214.58	4.08333	2370.75	11.9167	870	0	509	2115.75	12.8333	11426.8	0.25	0	661.25	0	1365.33	0	192.167	0	0
	Fucosylated HexNAc(s)	298.633	30.1	10386.3	405.2	29.5333	58.6667	31.4333	13321.5	212.733	134.433	192.033	595.633	117.233	75.7	933.067	260.8	2504.13	8.63333	1130.7	3.93333	138.733	964.467	0	16492.9	0.233333	0	1530.17	0	422.033	0	3.13333	0	0
N-glycans	PC-GlcNAc	204.841	46.8406	56.1014	141.159	85.3188	54.9855	50.6667	1517.45	69.6377	63.7971	217.971	924.768	4285.72	2773.67	139	2235.42	645.217	524.13	59.2174	152.254	783.971	364.478	76.1594	2406.54	30.0435	83.3333	422.42	63.3768	1197.55	198.333	42.058	41.1739	134.116
	PC-Man	247.238	75.5238	85.0952	150.619	137.119	82.6429	66.9286	3663.98	114.31	73.9762	273.31	749.119	11720.7	1988.27	75.1429	1506.4	775.167	1286.62	97.2857	83.9048	623.881	540.31	99.4286	2314.98	49.0952	127.667	355.31	96.0952	1293.14	113.81	67.7381	67.6429	77.5714
	Pauci-Man	203.64	0	16.7467	17.64	0.106667	4.58667	22.4933	1369.57	0	5.13333	60.4267	308.387	4921.01	778.34	7.04	542.4	264.027	528.493	1.05333	6.28	199.667	162.387	12.0533	942.8	0	14.96	101.333	0	547.507	19.8667	0	0	0
	Man5-7	209.942	69.0145	54.7391	173.609	64.6522	82.2899	71.3043	479.913	61.8406	98.7246	180.652	823.232	1112.84	1771.08	111.536	1545.64	559.275	157.667	77.8986	144.746	457.333	398.13	55.1739	1571.36	44.3913	54.7246	331.304	66.8696	1127.75	218.855	62.6232	46.9855	126.942
	Man8-9	248.476	112.952	82.8571	295.488	104.69	143.929	115.452	156.738	101.5	140.31	216.357	254.69	598.833	450.595	86.9048	525.452	324.976	124.667	127.976	145.786	246.881	295.071	72.5238	838.19	72.6667	80.6667	180.048	101.833	488.786	163.381	102.881	77.1905	117.571
	Core-fuc	171.514	28.7658	35.2432	70.4685	52.2072	36.5586	39.2883	1314.19	43.2523	33.4865	114.252	587.234	4293.05	1765.52	87.6396	1499.16	397.495	490.324	36.8829	95.9505	524.667	227.405	47.4865	1509.23	18.5766	51.8018	273.685	39.3964	896.063	146.532	26.1441	25.5946	85.955
	Out-fuc	349.03	96.7576	114.091	196.485	175.606	122.97	89.9697	4403	145.485	103.545	345.576	1500.76	14380	4802	217.939	3400.7	927.455	1624.88	123.818	183.091	1269.52	559.636	149.606	3981.97	62.4848	174.242	746.424	132.515	1866.06	361.273	87.9394	86.0909	214.515
	Term-GlcNAc	235.479	27.6239	31.453	87.9573	50.3846	35.8803	34.906	1248.25	41.0684	40.8205	134.299	323.872	4072.79	961.94	48.735	919.12	401.803	464.838	34.9915	70.859	360.094	277.017	38.547	1121.21	17.7179	45.8291	155.368	34.4957	615.026	76.906	24.8034	24.2821	48.8889
	GlcA	146.667	1.625	4.41667	100.833	4.16667	6.16667	20.2917	31.7083	0.166667	41.4583	141.292	286.917	21.4583	361.958	0.416667	643.458	588.167	45.5	0	67.1042	88.9167	578.542	0	913.667	0.458333	0	54.375	0	464.792	35.2917	0	0	0
IgG4
		Bm2-1_BT*	Bm2-2_BT	Bm2-3_BT	Bm2-4_BT	Bm2-5_BT	Bm2-1_AT*	Bm2-2_AT	Bm2-3_AT	Bm2-4_AT	Bm2-5_AT	Ov-1	Ov-2	Ov-3	Ov-4	Ov-5	Ov-6	Mp-1	Mp-2	Mp-3	Mp-4	Mp-5	Mp-6	Un-G1	Un-G2	Un-G3	Un-G4	Un-G5	Un-G6	Un-NL6	Un-NL7	Un-NL8	Un-NL9	Un-NL10
GSL glycans	Terminal α-Gal	259.636	0	0	56.1818	5.39394	0.575758	15.697	1.0303	0	3.87879	42.8788	90.8485	0	106.455	0	186.606	0	19	35.0606	0.69697	170.273	1358.12	0	1.57576	0	0	0	0.0909091	0	0	0.787879	0	0
	Terminal GalNAc	353.611	0	5.38889	16.4444	0.611111	0	42.4444	0	118.889	8.05556	94.9444	712.778	0	336.5	0	427.944	0	184.611	39.9444	0	337.833	4847.83	0	94.9444	4.44444	0	0	0	6.88889	0	0	0	0
	Terminal GlcNAc	488.905	0	0	88.2857	8.47619	0.904762	32.9048	1.61905	0	6.09524	69.0476	20.8095	0	0	0	367.571	0	0	68.381	1.09524	0	1793.29	0	2.47619	0	0	0	0.142857	0	0	1.2381	0	0
	Terminal GlcA	1885.1	0	0	124.604	111.188	3.16667	20.75	0	0	192.396	301.229	53.3542	21.1667	73.1875	0	1886.88	0	16.1667	798.208	0	126.688	3037.33	0	0	0	0	0	0	0	0	0	0	0
	Fucosylated GalNAc(s)	1477.92	0	0	83.5	72.8333	0	44.5	0	0	204.667	174.25	0	8.91667	0	0	1234.25	0	0	129.917	0	0	3097.92	0	0	0	0	0	0	0	0	0	0	0
	Fucosylated HexNAc(s)	2077.53	0	3.23333	96.7	113.667	5.06667	37.8333	0	0	200.2	325.933	0	22.8667	0	0	1736.8	0	4.96667	677.367	0	15.4	2301.97	0	0	2.66667	0	0	0	4.13333	0	0	0	0
N-glycans	PC-GlcNAc	450.638	41.087	29.1884	74.971	94.3478	44.1159	81.3333	47.029	101.391	67.5652	135.696	28.0145	74.7101	108.348	37.8841	509.435	8.36232	97.2029	195	45.3333	149.913	1963.29	37.971	29.6377	36.4203	57.8116	34.3768	12.6957	26.1739	45.7246	34.4493	31.4783	42.8841
	PC-Man	101.643	67.5	58.6667	60.9048	128.881	72.4762	120.19	77.2619	166.571	76.8333	118.714	52.8333	115.929	178	62.2381	152.69	10.5476	145.024	70.2143	74.4762	284.119	951.667	62.381	48.6905	59.8333	94.9762	56.4762	0	70.4762	75.119	56.5952	51.7143	70.4524
	Pauci-Man	8.2	0	0	0	0	0	0.68	0	0	0	0.173333	4.92	2.61333	0	0	39	39.92	12.3867	6.22667	0	21.1867	329.573	0	0	0	0.56	0	52.96	0	0	0	0	0
	Man5-7	372.971	58.1449	52.0435	86.0435	97.0725	54.4493	78.0145	61.7826	94.5217	74.7391	149.391	53.7101	89.9275	127.913	45.2319	455.145	15.4348	133.464	249.681	63.3478	189.754	1672.59	40.7681	42.1304	48.7536	78.4638	59.6522	0	62.7101	61.4203	47.7246	42.6667	50.5362
	Man8-9	519.762	95.5238	74.7857	148.905	142.69	89.4524	108.833	101.5	155.286	118	209.405	81.4286	146.19	210.143	74.3095	663.238	18.4762	183.452	296.262	104.071	275.667	2201.43	66.9762	69.2143	80.0952	128.905	98	0	75.5476	100.905	78.4048	70.0952	83.0238
	Core-fuc	148.901	25.5405	22.1982	36.8198	54.3153	27.4234	50.6126	29.2342	63.027	34.6306	59.2072	17.4144	44.8919	67.3514	23.5495	181.532	53.7027	55.036	56.2523	28.1802	93.8559	838.117	23.6036	18.4234	22.6396	35.9369	21.3694	76.8288	26.6667	28.4234	21.4144	19.5676	26.6577
	Out-fuc	480.879	85.9091	61.0303	123.848	169.97	92.2424	149.758	98.3333	212	116.485	198.091	58.5758	151	226.545	79.2121	534.758	8.21212	182.606	177.697	94.7879	315.697	2141.33	79.3939	61.9697	76.1515	120.879	71.8788	26.5455	54.7273	95.6061	72.0303	65.8182	89.6667
	Term-GlcNAc	266.214	24.2308	21.0598	44.2137	59.2308	26.0171	49.3077	27.735	59.7949	39.8462	80.2137	16.5214	44.1197	63.8974	22.3419	301.786	27.2308	62.8718	115	26.735	89.0427	1247.68	22.3932	17.4786	21.4786	34.094	20.2735	38.9402	25.2991	26.9658	20.3162	18.5641	25.2906
	GlcA	248.292	0	18.75	0	37.25	0	28.4167	0	0	13.9167	32.4583	0	7.33333	0	0	223.708	12.75	55.1667	86.7083	0	0	1598.88	0	0	0	0	0	0	48.0833	0	0	0	0
	*BT = Before treatment with DEC, AT = after DEC treatment (see Methods section)

## Sheet: Statistics
IgG1
		B. malayi before (BT) vs after DEC (AT)		B. malayi vs O. volvulus		B. malayi vs M. perstans		B. malayi vs uninfected (Ghana)		B. malayi vs uninfected (NL)		B. malayi AT vs O. volvulus		B. malayi AT vs M. perstans		B. malayi AT vs uninfected (Ghana)		B. malayi AT vs uninfected (NL)		O. volvulus vs M. perstans		O. volvulus vs uninfected (Ghana)		O. volvulus vs uninfected (NL)		M. perstans vs uninfected (Ghana)		M. perstans vs uninfected (NL)		Uninfected (NL) vs uninfected (Ghana)
		logFC	P.Value	logFC	P.Value	logFC	P.Value	logFC	P.Value	logFC	P.Value	logFC	P.Value	logFC	P.Value	logFC	P.Value	logFC	P.Value	logFC	P.Value	logFC	P.Value	logFC	P.Value	logFC	P.Value	logFC	P.Value	logFC	P.Value
GSL glycans	Terminal α-Gal	-0.675613	0.368813	0.717569	0.588593	-0.0792858	0.952238	3.99478	0.00462523	11.7922	6.88615e-10	0.041956	0.974714	-0.754899	0.56944	3.31917	0.0165498	11.1166	2.59627e-09	-0.796855	0.529056	3.27721	0.0133515	11.0747	1.06798e-09	4.07407	0.00265943	11.8715	2.14505e-10	-7.79746	1.21917e-06
	Terminal GalNAc	-1.13897	0.222106	0.0940298	0.952462	0.300058	0.84916	4.64303	0.00560254	9.76607	1.09161e-06	-1.04494	0.509079	-0.838909	0.595609	3.50407	0.0321207	8.6271	8.4266e-06	0.206028	0.891045	4.54901	0.00454207	9.67204	5.99136e-07	4.34298	0.00646368	9.46601	8.79543e-07	-5.12304	0.00252086
	Terminal GlcNAc	-0.735515	0.315755	0.835539	0.590399	0.00814708	0.995803	4.81817	0.00362787	13.1245	2.12927e-09	0.100024	0.948509	-0.727368	0.639192	4.08265	0.0121321	12.3889	7.48719e-09	-0.827392	0.576212	3.98263	0.0104438	12.2889	3.47992e-09	4.81002	0.00246036	13.1163	8.11042e-10	-8.30629	5.80191e-06
	Terminal GlcA	-1.64516	0.0751083	0.845129	0.526341	0.709019	0.594693	4.33009	0.00246531	12.8571	1.0099e-10	-0.800033	0.548516	-0.936142	0.48309	2.68492	0.0500774	11.2119	2.37699e-09	-0.13611	0.914513	3.48496	0.00918142	12.0119	1.80915e-10	3.62107	0.00700814	12.148	1.38477e-10	-8.52698	2.63709e-07
	Fucosylated GalNAc(s)	-1.59043	0.106299	1.05212	0.430256	0.795808	0.54995	3.90075	0.00567912	12.8704	9.46051e-11	-0.538308	0.685476	-0.794617	0.550544	2.31032	0.0888631	11.28	2.00179e-09	-0.256309	0.839571	2.84863	0.0300867	11.8183	2.54982e-10	3.10494	0.0188323	12.0746	1.53664e-10	-8.9697	9.70689e-08
	Fucosylated HexNAc(s)	-1.70494	0.0799302	0.755214	0.612602	0.846783	0.570395	4.32482	0.00617993	11.6479	1.19303e-08	-0.949731	0.524743	-0.858162	0.565253	2.61988	0.0854645	9.94297	2.77258e-07	0.0915691	0.948557	3.56961	0.0162498	10.8927	1.9506e-08	3.47804	0.0189433	10.8011	2.32226e-08	-7.32309	2.15123e-05
N-glycans	PC-GlcNAc	-1.99502	0.106473	-0.829526	0.592302	-1.10069	0.478104	1.96287	0.209671	9.27375	1.87679e-06	-2.82454	0.0746609	-3.0957	0.0518504	-0.0321452	0.983407	7.27874	7.19745e-05	-0.271161	0.85405	2.7924	0.0650425	10.1033	1.83788e-07	3.06356	0.0440393	10.3744	1.10508e-07	-7.31088	3.76226e-05
	PC-Man	-0.403375	0.739025	-2.59475	0.10576	-2.39072	0.134955	0.299745	0.848785	7.05379	0.000133285	-2.99812	0.0633409	-2.7941	0.0825004	-0.10363	0.947429	6.65042	0.000270578	0.204024	0.891716	2.89449	0.0602609	9.64854	5.87178e-07	2.69047	0.0796409	9.44452	8.59893e-07	-6.75405	0.000133148
	Pauci-Man	0.24363	0.81527	-2.40803	0.0868957	-2.34481	0.0951234	0.060676	0.964794	6.14324	0.000140601	-2.1644	0.122253	-2.10118	0.133146	0.304306	0.824871	6.38687	8.58633e-05	0.0632234	0.961528	2.46871	0.0665787	8.55128	4.62378e-07	2.40549	0.0734837	8.48805	5.29112e-07	-6.08257	9.19689e-05
	Man5-7	-1.83605	0.0876217	-0.614183	0.708865	-0.976272	0.553496	2.52929	0.130523	8.62484	1.57462e-05	-2.45023	0.142554	-2.81232	0.0940499	0.693238	0.673524	6.78879	0.00035557	-0.36209	0.817296	3.14347	0.0514588	9.23902	2.6902e-06	3.50556	0.0309901	9.60111	1.4032e-06	-6.09556	0.000712006
	Man8-9	-3.52959	0.0300117	-0.401621	0.842967	-1.03929	0.608831	4.01298	0.0544317	8.0709	0.000533239	-3.93121	0.0592544	-4.56887	0.0298417	0.483391	0.811571	4.54131	0.0380773	-0.637667	0.741624	4.4146	0.027863	8.47252	0.000186803	5.05227	0.0127871	9.11019	7.49432e-05	-4.05792	0.0519297
	Core-fuc	-1.24832	0.263728	-1.34705	0.376465	-1.53499	0.314407	1.20991	0.426429	7.236	5.90522e-05	-2.59537	0.0935177	-2.78331	0.0729915	-0.0384142	0.979755	5.98768	0.000573274	-0.187941	0.896414	2.55696	0.0835465	8.58304	2.34117e-06	2.7449	0.0641232	8.77099	1.62247e-06	-6.02609	0.000331115
	Out-fuc	-2.51032	0.127751	-1.34054	0.463275	-1.54222	0.399406	1.31827	0.470677	9.14008	2.99062e-05	-3.85086	0.0406286	-4.05254	0.0317651	-1.19205	0.513891	6.62976	0.00131762	-0.201684	0.907487	2.6588	0.132258	10.4806	1.80173e-06	2.86049	0.106293	10.6823	1.29921e-06	-7.82181	0.000133101
	Term-GlcNAc	-1.60925	0.175109	-0.977734	0.515638	-1.16212	0.440326	2.15819	0.156403	7.7041	2.1475e-05	-2.58698	0.0914732	-2.77137	0.0715027	0.548941	0.71451	6.09486	0.000425307	-0.184389	0.897367	3.13592	0.0341741	8.68184	1.63437e-06	3.32031	0.02551	8.86623	1.13711e-06	-5.54592	0.000732476
	GlcA	-1.37788	0.189473	-1.28174	0.473047	-1.24284	0.486481	3.6591	0.0462102	8.05158	0.000120188	-2.65962	0.141605	-2.62072	0.147329	2.28122	0.205429	6.6737	0.000989925	0.038904	0.981703	4.94085	0.0060697	9.33332	8.20719e-06	4.90194	0.00643593	9.29442	8.75583e-06	-4.39248	0.0181481
IgG2
		B. malayi before (BT) vs after DEC (AT)		B. malayi vs O. volvulus		B. malayi vs M. perstans		B. malayi vs uninfected (Ghana)		B. malayi vs uninfected (NL)		B. malayi AT vs O. volvulus		B. malayi AT vs M. perstans		B. malayi AT vs uninfected (Ghana)		B. malayi AT vs uninfected (NL)		O. volvulus vs M. perstans		O. volvulus vs uninfected (Ghana)		O. volvulus vs uninfected (NL)		M. perstans vs uninfected (Ghana)		M. perstans vs uninfected (NL)		Uninfected (NL) vs uninfected (Ghana)
		logFC	P.Value	logFC	P.Value	logFC	P.Value	logFC	P.Value	logFC	P.Value	logFC	P.Value	logFC	P.Value	logFC	P.Value	logFC	P.Value	logFC	P.Value	logFC	P.Value	logFC	P.Value	logFC	P.Value	logFC	P.Value	logFC	P.Value
GSL glycans	Terminal α-Gal	-1.98724	0.019109	0.61019	0.637672	-0.159347	0.901961	3.29064	0.0151598	4.67132	0.00142922	-1.37705	0.291213	-2.14659	0.104018	1.3034	0.317354	2.68408	0.0536482	-0.769537	0.533855	2.68045	0.0357678	4.06113	0.00336118	3.44999	0.00812619	4.83067	0.000663618	-1.38068	0.289965
	Terminal GalNAc	-2.35635	0.00960775	1.31063	0.364971	0.857348	0.551992	3.91528	0.00977395	4.49139	0.0049548	-1.04572	0.468761	-1.499	0.301074	1.55893	0.282485	2.13504	0.161392	-0.453278	0.741072	2.60465	0.0643033	3.18076	0.0327735	3.05793	0.0314471	3.63404	0.0157587	-0.576112	0.688954
	Terminal GlcNAc	-2.0266	0.0169154	0.575697	0.65766	-0.185966	0.886018	3.21727	0.0176606	4.75193	0.0012476	-1.4509	0.267907	-2.21256	0.0951249	1.19067	0.361769	2.72533	0.0508985	-0.761663	0.539184	2.64157	0.0388769	4.17623	0.00272051	3.40323	0.0091148	4.93789	0.000542145	-1.53466	0.241782
	Terminal GlcA	-2.0354	0.013513	1.59881	0.299159	0.710641	0.642225	3.78723	0.0176684	5.34596	0.00190729	-0.436595	0.775087	-1.32476	0.388399	1.75183	0.256071	3.31055	0.0443456	-0.888168	0.543014	2.18843	0.139504	3.74715	0.0188023	3.07659	0.0408722	4.63532	0.00441934	-1.55872	0.31124
	Fucosylated GalNAc(s)	-2.19263	0.0125864	1.58899	0.318977	0.767308	0.628326	4.11899	0.0131375	5.28351	0.00288748	-0.603635	0.703137	-1.42532	0.370653	1.92637	0.228646	3.09088	0.0684025	-0.821682	0.586832	2.53	0.10057	3.69452	0.0248112	3.35168	0.032112	4.5162	0.0070393	-1.16452	0.46359
	Fucosylated HexNAc(s)	-1.77037	0.0302487	1.44711	0.350587	0.777977	0.614086	3.45094	0.0307399	4.92439	0.00412469	-0.323259	0.833774	-0.992388	0.520595	1.68058	0.279463	3.15403	0.0566426	-0.669129	0.649084	2.00384	0.17839	3.47729	0.029573	2.67297	0.0756971	4.14641	0.0105498	-1.47345	0.342006
N-glycans	PC-GlcNAc	-1.65549	0.0773427	1.08706	0.397096	0.0138437	0.991347	1.5727	0.22329	3.93777	0.00546624	-0.568433	0.656606	-1.64165	0.204111	-0.0827878	0.948293	2.28228	0.0940157	-1.07321	0.380763	0.485646	0.690253	2.85071	0.031302	1.55886	0.205919	3.92393	0.00399809	-2.36507	0.0709238
	PC-Man	-1.0201	0.391734	0.301088	0.827793	-1.06032	0.445528	0.298549	0.829221	2.758	0.0632288	-0.719015	0.604048	-2.08042	0.139357	-0.721555	0.602776	1.7379	0.234278	-1.36141	0.306022	-0.0025394	0.998464	2.45691	0.0828436	1.35887	0.30691	3.81832	0.00893447	-2.45945	0.0825406
	Pauci-Man	-0.912716	0.413535	0.294389	0.813342	-0.871881	0.485826	0.333125	0.789352	2.53842	0.0579693	-0.618327	0.620457	-1.7846	0.158565	-0.579592	0.642441	1.6257	0.217134	-1.16627	0.329924	0.0387356	0.973995	2.24403	0.0788181	1.20501	0.314353	3.4103	0.00946858	-2.20529	0.0838766
	Man5-7	-1.54882	0.102024	1.22966	0.336131	0.0191837	0.987941	1.91768	0.137532	3.93067	0.00530545	-0.319166	0.801557	-1.52964	0.233316	0.368856	0.771499	2.38185	0.0794473	-1.21047	0.320915	0.688022	0.570647	2.70101	0.0395549	1.8985	0.123576	3.91149	0.0039169	-2.01299	0.11966
	Man8-9	-1.94472	0.0423294	1.45261	0.268513	0.270147	0.835478	3.33278	0.0144865	4.9819	0.000799625	-0.492116	0.705406	-1.67458	0.203494	1.38806	0.28997	3.03717	0.0310833	-1.18246	0.343589	1.88017	0.136121	3.52929	0.010008	3.06263	0.0180878	4.71175	0.000905386	-1.64912	0.210281
	Core-fuc	-1.35397	0.146715	0.902749	0.46659	-0.16657	0.892715	0.955619	0.441124	3.20704	0.0174019	-0.451221	0.715096	-1.52054	0.223532	-0.39835	0.747207	1.85307	0.157227	-1.06932	0.366812	0.0528703	0.964184	2.30429	0.0690182	1.12219	0.343904	3.3736	0.00957487	-2.25142	0.0753076
	Out-fuc	-1.79159	0.063256	0.977189	0.461447	-0.156024	0.90601	1.02169	0.441476	3.69298	0.0109967	-0.814404	0.538839	-1.94762	0.147049	-0.769903	0.561127	1.90139	0.174433	-1.13321	0.371349	0.0445009	0.971822	2.71579	0.0463286	1.17771	0.353098	3.849	0.00606154	-2.67129	0.0498056
	Term-GlcNAc	-1.58529	0.0831186	1.12477	0.369413	0.0527111	0.966237	1.86196	0.141516	3.90266	0.00483944	-0.46052	0.711816	-1.53258	0.223764	0.276666	0.824247	2.31737	0.0818667	-1.07206	0.369575	0.737186	0.535899	2.77789	0.0314726	1.80925	0.134309	3.84995	0.00381623	-2.04071	0.108269
	GlcA	-1.05754	0.268262	0.687413	0.595101	-0.30834	0.811257	2.72171	0.0412512	3.80578	0.00761608	-0.370124	0.774419	-1.36588	0.294049	1.66417	0.202932	2.74824	0.0480221	-0.995753	0.420748	2.03429	0.10532	3.11837	0.0205454	3.03005	0.0184279	4.11412	0.00296107	-1.08407	0.403482
IgG3
		B. malayi before (BT) vs after DEC (AT)		B. malayi vs O. volvulus		B. malayi vs M. perstans		B. malayi vs uninfected (Ghana)		B. malayi vs uninfected (NL)		B. malayi AT vs O. volvulus		B. malayi AT vs M. perstans		B. malayi AT vs uninfected (Ghana)		B. malayi AT vs uninfected (NL)		O. volvulus vs M. perstans		O. volvulus vs uninfected (Ghana)		O. volvulus vs uninfected (NL)		M. perstans vs uninfected (Ghana)		M. perstans vs uninfected (NL)		Uninfected (NL) vs uninfected (Ghana)
		logFC	P.Value	logFC	P.Value	logFC	P.Value	logFC	P.Value	logFC	P.Value	logFC	P.Value	logFC	P.Value	logFC	P.Value	logFC	P.Value	logFC	P.Value	logFC	P.Value	logFC	P.Value	logFC	P.Value	logFC	P.Value	logFC	P.Value
GSL glycans	Terminal α-Gal	-1.14293	0.311044	-0.986897	0.70413	-0.641866	0.804796	3.28856	0.210768	4.57103	0.0988679	-2.12983	0.414375	-1.78479	0.493317	2.14564	0.410954	3.4281	0.211637	0.345031	0.889149	4.27546	0.0911703	5.55793	0.0384351	3.93043	0.119198	5.2129	0.0512748	-1.28247	0.621938
	Terminal GalNAc	-0.37986	0.597669	0.0291797	0.991061	0.220681	0.932477	4.74542	0.0754805	3.75925	0.173168	-0.35068	0.892905	-0.159179	0.951266	4.36556	0.100743	3.37939	0.219522	0.191501	0.938532	4.71624	0.0644524	3.73007	0.158497	4.52474	0.0754707	3.53857	0.180317	0.986172	0.705258
	Terminal GlcNAc	-1.15282	0.298727	-0.697116	0.790001	-0.58137	0.824213	3.43104	0.195527	4.92032	0.0788194	-1.84993	0.481203	-1.73419	0.508865	2.27822	0.386638	3.7675	0.174147	0.115746	0.962992	4.12815	0.104968	5.61743	0.0379231	4.01241	0.114678	5.50169	0.0417927	-1.48928	0.570159
	Terminal GlcA	-0.13886	0.837758	-0.0710985	0.976397	0.542059	0.821609	3.08513	0.204867	4.45274	0.083131	-0.209959	0.930382	0.403199	0.866784	2.94627	0.225492	4.31388	0.0927433	0.613158	0.789118	3.15623	0.174523	4.52383	0.066722	2.54307	0.271558	3.91068	0.110652	-1.3676	0.570258
	Fucosylated GalNAc(s)	-0.620677	0.396494	0.702237	0.775416	0.693486	0.778138	3.65147	0.144315	4.54343	0.0840682	0.0815602	0.97355	0.0728092	0.976387	3.0308	0.223251	3.92275	0.133564	-0.00875106	0.997023	2.94924	0.214084	3.84119	0.125246	2.95799	0.21276	3.84994	0.124418	-0.891956	0.717177
	Fucosylated HexNAc(s)	-0.13717	0.869043	0.0487326	0.983148	0.684165	0.76697	3.87659	0.0999568	5.87097	0.0195943	-0.0884377	0.969423	0.546995	0.812668	3.73942	0.112034	5.7338	0.0223877	0.635433	0.772829	3.82786	0.088915	5.82224	0.0159276	3.19242	0.153201	5.18681	0.0302583	-1.99438	0.390073
N-glycans	PC-GlcNAc	0.308556	0.773373	-3.36139	0.00710871	-1.74228	0.146136	-0.728502	0.537917	-0.617337	0.616896	-3.05284	0.0136078	-1.43372	0.229285	-0.419946	0.72201	-0.308781	0.802136	1.61911	0.156296	2.63289	0.0244331	2.74406	0.0252757	1.01378	0.370227	1.12494	0.34347	-0.111165	0.924899
	PC-Man	0.478816	0.674326	-2.82327	0.0266409	-1.55512	0.209955	-0.594236	0.628328	-0.137107	0.914693	-2.34445	0.0625968	-1.0763	0.382561	-0.11542	0.924959	0.341709	0.789582	1.26815	0.28205	2.22903	0.0633032	2.68616	0.0343111	0.960884	0.413248	1.41801	0.252009	-0.457129	0.709396
	Pauci-Man	0.776086	0.678881	-4.79112	0.0258887	-2.7616	0.187729	-0.805107	0.697404	0.542096	0.801944	-4.01503	0.0590458	-1.98551	0.340456	-0.0290203	0.988805	1.31818	0.542871	2.02952	0.307309	3.98601	0.0498451	5.33321	0.0139471	1.95649	0.324766	3.3037	0.117108	-1.3472	0.516167
	Man5-7	0.188712	0.83039	-2.62515	0.0141985	-1.27455	0.217321	-0.405567	0.69154	-0.672124	0.529752	-2.43643	0.0220236	-1.08583	0.2917	-0.216855	0.831846	-0.483413	0.650821	1.3506	0.171507	2.21958	0.0281367	1.95302	0.0626435	0.868979	0.374942	0.602421	0.556208	0.266558	0.794127
	Man8-9	-0.190812	0.78485	-0.993831	0.20182	-0.391565	0.611243	0.115421	0.880681	-0.0107576	0.989311	-1.18464	0.130136	-0.582377	0.450745	-0.0753912	0.921887	-0.20157	0.801888	0.602266	0.413721	1.10925	0.136926	0.983073	0.206623	0.506986	0.490766	0.380807	0.621032	0.126179	0.86966
	Core-fuc	0.420296	0.712737	-3.44104	0.00840546	-1.83613	0.144009	-0.72219	0.560046	-0.71064	0.582867	-3.02074	0.0192431	-1.41583	0.25675	-0.301894	0.807118	-0.290344	0.822116	1.60491	0.179319	2.71885	0.0264558	2.7304	0.0330374	1.11394	0.347834	1.12549	0.365554	-0.0115501	0.992544
	Out-fuc	0.493852	0.657198	-3.35643	0.00851063	-1.67614	0.171395	-0.807258	0.505341	-0.607848	0.630511	-2.86258	0.0228727	-1.18229	0.331165	-0.313406	0.795353	-0.113996	0.927997	1.68029	0.151035	2.54917	0.0326969	2.74858	0.0284168	0.868886	0.452502	1.0683	0.379268	-0.19941	0.868883
	Term-GlcNAc	0.307056	0.795996	-2.82085	0.0253486	-1.5976	0.193616	-0.29462	0.80816	-0.127477	0.919851	-2.51379	0.0446394	-1.29054	0.29149	0.0124357	0.991819	0.179578	0.887289	1.22325	0.294287	2.52623	0.0349048	2.69337	0.0321929	1.30298	0.264486	1.47012	0.230683	-0.167143	0.890408
	GlcA	-0.43195	0.797026	-2.3432	0.239586	-2.0684	0.298089	1.31961	0.504669	1.20602	0.559054	-2.77515	0.165464	-2.50035	0.210187	0.887664	0.652978	0.774073	0.707231	0.274808	0.883765	3.66282	0.0581126	3.54923	0.0788178	3.38801	0.0784849	3.27442	0.103704	0.113591	0.954046
IgG4
		B. malayi before (BT) vs after DEC (AT)		B. malayi vs O. volvulus		B. malayi vs M. perstans		B. malayi vs uninfected (Ghana)		B. malayi vs uninfected (NL)		B. malayi AT vs O. volvulus		B. malayi AT vs M. perstans		B. malayi AT vs uninfected (Ghana)		B. malayi AT vs uninfected (NL)		O. volvulus vs M. perstans		O. volvulus vs uninfected (Ghana)		O. volvulus vs uninfected (NL)		M. perstans vs uninfected (Ghana)		M. perstans vs uninfected (NL)		Uninfected (NL) vs uninfected (Ghana)
		logFC	P.Value	logFC	P.Value	logFC	P.Value	logFC	P.Value	logFC	P.Value	logFC	P.Value	logFC	P.Value	logFC	P.Value	logFC	P.Value	logFC	P.Value	logFC	P.Value	logFC	P.Value	logFC	P.Value	logFC	P.Value	logFC	P.Value
GSL glycans	Terminal α-Gal	-1.70286	0.341387	-1.07128	0.50918	-1.37296	0.398567	3.0596	0.0654661	3.14037	0.0700198	-2.77414	0.0933786	-3.07582	0.0641222	1.35673	0.404103	1.43751	0.39743	-0.301678	0.844948	4.13088	0.0109239	4.21165	0.0131171	4.43255	0.00669164	4.51333	0.00827106	-0.0807715	0.960171
	Terminal GalNAc	-0.0865907	0.964966	-2.34279	0.259449	-2.39825	0.248562	1.68686	0.414605	2.59572	0.23217	-2.42938	0.242598	-2.48484	0.232238	1.60027	0.438732	2.50913	0.247779	-0.0554566	0.977442	4.02966	0.0464124	4.93851	0.0212992	4.08511	0.0436559	4.99397	0.0199946	-0.908854	0.659095
	Terminal GlcNAc	-1.68642	0.3997	0.548379	0.759605	0.733408	0.68253	3.40051	0.0645002	3.49975	0.0683012	-1.13804	0.526396	-0.953012	0.595412	1.71409	0.341877	1.81333	0.335794	0.185029	0.913713	2.85213	0.10188	2.95137	0.106351	2.6671	0.125131	2.76634	0.129211	-0.0992377	0.955808
	Terminal GlcA	-2.11329	0.305524	-0.995558	0.617975	-0.452177	0.820529	4.93274	0.0178488	4.93274	0.0228621	-3.10885	0.125517	-2.56547	0.203546	2.81945	0.163369	2.81945	0.181504	0.543381	0.774983	5.9283	0.00353493	5.9283	0.00516287	5.38492	0.00739949	5.38492	0.0102935	0	1
	Fucosylated GalNAc(s)	-1.98909	0.390718	1.12186	0.595972	1.52247	0.472621	4.62748	0.0343448	4.62748	0.0421984	-0.867227	0.681645	-0.466617	0.82515	2.63839	0.216875	2.63839	0.236627	0.40061	0.842305	3.50562	0.0886806	3.50562	0.103862	3.10501	0.129765	3.10501	0.147948	0	1
	Fucosylated HexNAc(s)	-2.20442	0.284497	1.36214	0.515474	0.779655	0.709104	4.99854	0.0216231	4.83897	0.0322966	-0.842281	0.686983	-1.42477	0.496487	2.79411	0.186727	2.63454	0.232137	-0.582487	0.769949	3.63639	0.0747474	3.47682	0.102862	4.21888	0.0402985	4.05931	0.0586627	0.159568	0.939076
N-glycans	PC-GlcNAc	-0.346119	0.686778	-0.150351	0.878162	-0.471219	0.631449	1.3496	0.174883	1.20356	0.244908	-0.49647	0.613352	-0.817337	0.407065	1.00348	0.310029	0.857437	0.405026	-0.320867	0.731691	1.49995	0.115593	1.35391	0.173548	1.82082	0.0582902	1.67477	0.0947183	0.146041	0.881627
	PC-Man	0.286025	0.678678	-0.378684	0.702873	-0.530199	0.593696	1.33409	0.184517	0.302983	0.77003	-0.0926593	0.925559	-0.244174	0.805591	1.62011	0.109303	0.589008	0.570534	-0.151515	0.872709	1.71277	0.0771072	0.681667	0.4934	1.86429	0.0553879	0.833182	0.40335	1.0311	0.302438
	Pauci-Man	-0.490635	0.548797	-1.02158	0.392517	-3.49155	0.00567078	-0.425567	0.720437	0.640327	0.606554	-1.51222	0.208629	-3.98218	0.00190585	-0.916202	0.442663	0.149692	0.903985	-2.46996	0.0352089	0.596017	0.599533	1.66191	0.168094	3.06598	0.010191	4.13187	0.00135225	-1.06589	0.372552
	Man5-7	-0.46627	0.543838	-0.170261	0.868979	-0.584296	0.572207	1.86323	0.0780391	0.904312	0.404013	-0.636531	0.538545	-1.05057	0.312502	1.39696	0.18187	0.438042	0.684823	-0.414034	0.674323	2.0335	0.0452117	1.07457	0.301748	2.44753	0.0173595	1.48861	0.155611	0.958922	0.355959
	Man8-9	-0.423054	0.570388	-0.184831	0.862396	-0.408567	0.701877	1.88236	0.0845359	0.894189	0.424269	-0.607885	0.569528	-0.831621	0.437521	1.45931	0.177185	0.471135	0.672652	-0.223736	0.825857	2.06719	0.0485564	1.07902	0.315296	2.29093	0.0298807	1.30276	0.227001	0.988174	0.357165
	Core-fuc	-0.186437	0.809555	-0.138298	0.865006	-0.923144	0.261045	0.598866	0.463402	0.843476	0.324401	-0.324735	0.690054	-1.10958	0.178579	0.412429	0.612793	0.657039	0.441356	-0.784846	0.31529	0.737164	0.34515	0.981774	0.232559	1.52201	0.056455	1.76662	0.0358802	-0.24461	0.76376
	Out-fuc	-0.133249	0.862713	-0.195745	0.833616	-0.221747	0.811922	1.05882	0.260375	0.90821	0.353794	-0.328994	0.724206	-0.354996	0.703448	0.925567	0.32407	0.77496	0.427987	-0.026002	0.976644	1.25456	0.164117	1.10395	0.240998	1.28056	0.155806	1.12996	0.23033	0.150607	0.871583
	Term-GlcNAc	-0.412435	0.628134	-0.0775599	0.930697	-0.822422	0.359547	1.03365	0.251269	1.13008	0.230239	-0.489995	0.583567	-1.23486	0.172334	0.621219	0.487676	0.717645	0.443102	-0.744862	0.383822	1.11121	0.197037	1.20764	0.181717	1.85608	0.0350287	1.9525	0.0345217	-0.096426	0.913901
	GlcA	-1.74909	0.330713	0.848722	0.624974	-0.943993	0.586823	3.50457	0.0497603	2.38114	0.194196	-0.900367	0.604153	-2.69308	0.12703	1.75548	0.314899	0.632051	0.727206	-1.79272	0.282295	2.65585	0.11495	1.53242	0.379444	4.44856	0.0105675	3.32513	0.061911	1.12343	0.518194
